# Supplementary material for: Concise Cascade Methods for Transgenic Rice Seed Discrimination using Spectral Phenotyping
Source: Plant Phenomics. 2023 Jul 28;5:0071. doi: 10.34133/plantphenomics.0071 (PMC10380542; doi:10.34133/plantphenomics.0071)
Supplement: Supplementary 1 — Fig. S1. The performance variation curves under different numbers of wavelengths selected by SPA in variety classification. Fig. S2. The performance variation curves under different numbers of wavelengths selected by SPA in GM status identification. Fig. S3. Metabolites detected and annotated in positive model according to Kyoto Encyclopedia of Genes and Genomes pathway classification. Fig. S4. Metabolites detected and annotated in negative model according to Kyoto Encyclopedia of Genes and Genomes pathway classification. Fig. S5. The NIR-related characteristics wavelength selection curves using guided backpropagation of CascadeSeed-2 for GM status identification. Fig. S6. The terahertz-related characteristics wavelength selection curves using guided backpropagation of CascadeSeed-2 for GM status identification. Data S1. Detail information of all metabolites detected in positive and negative model. [file plantphenomics.0071.f1.zip › Supplementary Data S1.xlsx]

## Sheet: pos-all-identification
ID	name	MZ	RT	QC1	QC2	QC3	QC4	QC5	QC6	zheyou5-GM_1	zheyou5-GM_2	zheyou5-GM_3	zheyou5-GM_4	zheyou5-GM_5	zheyou5-GM_6	zheyou5-Non-GM_1	zheyou5-Non-GM_2	zheyou5-Non-GM_3	zheyou5-Non-GM_4	zheyou5-Non-GM_5	zheyou5-Non-GM_6	chuan398A-GM_1	chuan398A-GM_2	chuan398A-GM_3	chuan398A-GM_4	chuan398A-GM_5	chuan398A-GM_6	chuan398A-Non-GM_1	chuan398A-Non-GM_2	chuan398A-Non-GM_3	chuan398A-Non-GM_4	chuan398A-Non-GM_5	chuan398A-Non-GM_6	chuan345A-GM_1	chuan345A-GM_2	chuan345A-GM_3	chuan345A-GM_4	chuan345A-GM_5	chuan345A-GM_6	chuan345A-Non-GM-1	chuan345A-Non-GM-2	chuan345A-Non-GM-3	chuan345A-Non-GM-4	chuan345A-Non-GM-5	chuan345A-Non-GM-6	CAMERAisotopes	CAMERAadductIon	CAMERApcgroup	IsAnnotated
1	M55T122	55.0172	2.04079	1340.83	1258.01	825.508	955.106	1053.93	815.456	1431.58	1535.08	1298.69	1227.15	755.06	932.792	953.433	1035.15	1199.21	1320.83	1034.24	732.614	957.763	936.972	861.602	1140.46	1195.21	671.483	1320.44	1212.94	1601.19	897.166	874.145	1085.68	898.062	927.803	924.306	1106.93	714.365	877.227	1230.67	746.744	1084.89	1342.21	1098.5	1014.02	-	-	4237	0
2	M57T272	57.0329	4.52613	1054.46	946.219	1114.78	965.024	1059.06	1136.18	1315.96	1305.83	1458.74	860.367	973.467	1414.16	1047.39	960.667	1251.81	1533.47	1317.83	1185.86	1144.25	873.113	827.323	1096.03	1446.48	839.523	818.862	1477.85	918.772	1249.98	1227.54	1265.57	1280.35	966.701	1009.79	1221.48	975.976	1125.93	1551.36	1085.02	1022.51	827.574	1307.87	1082.04	-	-	1796	0
3	M58T412	58.0644	6.86702	6914.96	6853.21	8429.25	6828.73	7426.24	6675.69	6334.25	6211.1	5660.96	5407.98	7440.73	7473.42	7047.53	5564.96	6342.72	6271.55	8278.02	5459.65	9665.09	8419.33	7033.86	7957.1	7325.07	6705.46	6854.79	7698.35	5978.13	6715.43	6118.01	6924.91	6466.02	11590.3	5777.58	5578.85	6655.06	6332.17	6499.09	6239.18	9029.24	5044.02	5363.76	6319.85	-	-	3450	0
4	M58T484	58.0646	8.06563	5050.01	4556.49	4819.92	4876.79	4650.09	4647.45	7569.01	7681.24	7367.18	6432.03	18608.4	16063	507.126	570.945	587.953	618.531	574.808	645.68	15194.9	5431.06	10954.7	7768.59	8895.22	7582.12	598.765	1474.79	1260.78	657.521	543.518	586.305	3379.5	1926.7	2124.05	2491.39	6223.23	1623.87	631.908	646.573	555.323	578.32	560.258	606.94	-	[M+H-H20]+ 75.0689	161	1
5	M58T436	58.0645	7.2727	2302.62	1972.23	3397.15	2046.26	2566.48	1948.53	1843.53	1637.88	2368.48	1850.2	1859.73	1743.43	2576.2	3026.76	2894.1	1876.13	2143.92	1193.9	1994.71	1703.75	2480.29	1882.65	1654.16	2385.14	2128.94	1881.96	2212.71	1880.96	2838.87	1648.17	1920.59	2689.92	1556.04	2106.02	1625.15	2780.09	2581.77	2316.77	2594.89	2161.92	2025.39	1953.08	-	-	1209	1
6	M60T80	60.0437	1.33675	3208	4483.14	2979.7	3250.61	3743.51	2745.39	3004.45	4032.63	3126.76	2413.35	2929.19	3586.18	3118.02	2931.24	4348.23	3179.57	4039.4	7604.55	2653.64	2769.92	2611.23	3839.66	2809.53	3079.56	2787.18	3891.84	3337.72	2523.32	9808.15	7944.45	3447.73	4095.9	4168.3	2768.25	3675.61	2719.44	3170.99	2776.93	3216.9	4326.58	3297.48	3902.22	-	-	868	0
7	M60T154	60.0437	2.56317	5780.68	3702.33	9279.19	4928.95	6466.96	5878.56	6291.83	7558.87	4350.14	3263.6	4108.34	4899.13	7379.61	3039.64	9044.51	8920.32	3553.18	5303.18	8366.61	5265.63	5897.88	5895.2	7349.15	4262.13	10582	3544.79	5348.66	6315.75	5332.84	4902.26	4593.89	5019.24	3265.66	6731.7	5459.7	4739.58	6487.84	7028.84	8652.87	6894.81	7971.64	17586.9	-	-	156	0
8	M60T411	60.0802	6.84695	19141.9	18153.8	24502.5	17010.5	18284.5	16909.2	17465.3	16856.4	14908.7	13500.1	16396.2	16046.7	16708.6	16808.2	14666	13674.4	16483.4	14970.4	30428.1	14244.1	18199.4	19002.4	20107.1	18428.4	20477.7	16291.2	18089.4	18440.9	15120.3	16832.7	18871.3	16297.1	14549.6	17770.4	17948.9	14972.8	15275.5	16245.9	23284	14811.4	15524.5	15253	-	-	15	1
9	M61T178	61.039	2.9742	4631.33	3778.87	3670.68	4284.33	4230.23	4033.93	3225.29	3736.46	2845.79	4265.81	3026.17	7241.49	4573.82	3824.77	4025.52	4875.41	2853.35	2864.85	4158.68	2959.77	4528.77	4532.76	5108.1	3956.07	3216.49	2801.57	2886.9	2134.2	2800.36	2785.71	4474.04	4033.74	2793.39	4123.68	3048.78	9410.47	2819.27	2460.67	3307.66	2214	2585.88	3082.75	-	-	2304	0
10	M67T65	67.0533	1.08389	1934.43	1505.13	1581.64	1956.73	1698.67	976.213	1286.56	1305.82	1673.24	1282.43	1489.64	696.177	998.968	971.62	930.353	731.58	2183.99	1543.15	1370.75	823.901	881.337	943.845	1175.57	1267.47	1068.3	1159.94	2274.34	1084.03	1676.34	1241.93	2644.35	1790	2034.31	2193.78	1828.4	3460.91	1959.79	2110.48	1180.68	1313.58	2478.45	3207.3	-	-	5	0
11	M68T525	68.0486	8.74888	1221.31	1028.37	1019.89	1088.27	1121.09	1064.15	1031.21	1095.61	836.431	1016.6	1144.6	631.098	954.094	709.463	941.686	1034.14	1353.76	1260.72	1499.76	756.917	1355.71	1284.49	1654.8	1058.81	1159.15	1569.65	1174.55	1592.81	1208.27	1724.84	939.678	1353.37	735.666	652.606	837.147	515.643	856.44	543.243	950.327	362.874	482.143	1166.54	-	-	4226	0
12	M69T518	69.0327	8.63154	4359.97	3183.82	3368.93	3437.8	3030.18	3602.04	4052.24	3160.77	3167.42	5932.87	3225.6	3236.82	3386.39	2837.64	3455.35	3786.89	3545.37	3474.94	3139.86	3553.93	3314.77	3530.43	3661.98	3058.79	3168.24	3501.18	2595.36	4239.22	5407.1	4413.34	3686.97	3278.88	3149.29	3397.64	2987.04	3158.87	3930.41	4563.65	3492.13	2820.69	3833.58	4373.58	-	[M+3H-CH4]3+ 220.106	21	1
13	M69T426	69.0327	7.09273	890.748	499.483	491.04	871.09	621.142	717.678	1207.29	931.156	980.907	977.89	1019.43	569.929	586.229	691.767	785.831	784.802	768.411	753.665	1455.77	763.397	968.305	857.853	982.144	681.175	702.695	712.047	857.846	962.007	770.164	959.942	694.049	624.296	698.949	786.859	725.593	700.984	582.27	737.864	697.526	635.158	738.522	758.499	-	-	98	0
14	M69T156	69.044	2.60105	8000.18	5019.59	9077.13	7592.52	4974.49	7727.88	5512.91	8342.34	7978.98	7458.31	7195.98	7099.59	3557.01	4843.68	10403.5	9480.18	8050.56	4682.49	10853.9	5471.35	7987.97	9879.49	4409.44	6439.86	7634.41	5430.57	16372.6	5770.14	7533.81	6401.13	5880.84	8819.4	3188.57	6558.26	5619.02	6156.26	8814.81	4549.99	3965.97	6139.67	6842.45	7122.52	-	-	4022	0
15	M70T453	70.0643	7.54525	20375.2	19335.8	21235.5	18841.9	19901.6	20995.5	5566.87	13318.2	4961.2	7013.92	5977.03	5491.75	7489.66	4275.04	6889.68	21127.5	68238.3	72186.7	7882.64	4295.3	8526.14	6319.93	8475.18	9452.82	13332.1	15745	8446.6	131130	5471.08	132975	16561.7	19065.2	7275.31	5535.84	7005.16	18178.8	10386.7	7311.18	8823.9	4919.79	5034	68094.1	-	-	57	1
16	M70T406	70.0643	6.76982	10050.7	7925.82	6020.96	8083.86	8276.84	9699.81	6473.11	8931.88	3872.06	4660.23	4975.67	4049.49	9100.91	6462.49	11116.9	9284.62	10171.6	11533.6	4757.54	2730.67	7621.47	5538.6	8941.55	5264.67	7841.04	12010.7	12526.5	14315.6	7313.28	13930.2	5042.31	10345.6	5056.66	5658.38	5261.98	10607	12820.6	18617.9	14707.3	11329.9	6366.3	18177.4	-	[M+H-COCH2]+ 111.076	192	1
17	M70T245	70.0642	4.0868	2796.88	2640.25	5276.81	2251.31	2934.19	2411.76	3415.34	2484.37	3316.13	3600.16	2151.86	2592.09	3145.63	2744.28	2728.95	2376.84	2862.23	2972.87	3993.97	2322.11	2749.95	3045.68	2660.32	2404.13	2920.49	2864.95	2062.57	3395.7	3755.09	2991.93	3267.79	7168.93	1805.37	3389.43	2414.11	2743.11	3647.08	3389.99	2499.48	2253.04	2374.15	2072.31	-	-	1383	0
18	M70T439	70.0642	7.32277	4854.43	4650.35	4972.55	4767.84	5127.61	5005.82	5714.4	5177.68	4752.03	5134.4	3716.32	3799.51	5109.44	3284.41	4438.39	4582.38	5981.66	6455.02	4976.97	4354.16	3763.31	4598.99	4407.18	3600.39	4810.67	4722.9	3891.2	9027.14	3595.15	9384.02	4564.98	4055.18	3957.6	3747.28	3764.98	4982.44	4757.26	4264.24	3623.17	3612.54	4252.89	6385.81	-	[M+H-H20]+ 87.0649	106	0
19	M71T219	71.0483	3.65397	3262.82	2252.41	2354.92	2112.29	2104.96	2692.54	4055.91	2469.27	2760.65	3586.45	2545.73	2819.62	2744.58	2577.95	2365.5	2392.17	2221.1	2873.28	2952.25	1533.98	1846.17	1987.93	2155.77	1489.76	2409.44	1965.26	1820.16	2585.9	2725.9	2053.47	1921.32	2320.17	1682.87	2320.79	2208.05	2330.43	3429.22	2503.87	1991.46	2654.25	3077.71	2633.97	-	-	4038	0
20	M72T422_1	71.9511	7.03462	18799.3	12040.1	6631.61	11079.6	10043.4	13803.9	27083	10476.6	14148.4	14838.9	9779.7	19150.8	43721	14807.4	5400.34	5554.75	26435.1	11510.1	37806	16081.8	8937.01	11873.7	16265.4	5643.75	11323.7	13838.4	23673.6	15634.4	24702.9	10840.2	10626.7	7018.49	11246	25293.4	10684	23705.8	39827.9	15268.8	31696.8	15818.2	7180.88	6924.6	-	-	3775	0
21	M72T551	71.9511	9.18272	7424.27	6825.54	3278.15	3479.78	2607.06	3444.73	4261.5	5803.19	7633.78	4527.26	3836.62	4187.79	7683.32	8624.25	3968.63	3539	4037.92	4407.24	6708.35	5419.81	4284.19	3549.31	3761.21	2946.36	5254.12	4130.03	4286.11	3385.69	3551.88	3342.79	9310.21	7521.39	6386.87	3635.91	2861.28	3531.48	8934.64	5329.85	4839.12	5802.39	4068.63	3131.76	-	-	4060	0
22	M72T455	71.9511	7.5778	7117.63	4751.61	5229.31	4896.14	3593.5	2966.13	9124.69	9648.18	8379.53	5366.81	4045.84	4766.57	8307.43	4306.36	7659.78	5876.93	5164.67	5080.24	7350.78	11061.7	7877.46	5782.61	6514	5122.62	8433.64	8169.68	6951.14	6796.57	4624	2829.12	5407.41	8837.09	3797.26	5706.07	4352.98	3572.15	7730.11	6533.83	6148.77	7031.2	4643.94	3411.48	-	-	3196	0
23	M72T442	72.08	7.35929	7916.36	6998.62	8764.95	8499.19	8411.63	7681.83	1716.31	1516.48	1564.53	1686.14	2638.08	2109.19	3864.98	1954.69	2558.64	9349.11	27295.1	28162.7	3791.24	1501.21	2843.79	2371.34	2936.2	3291.04	2606.16	3939.59	3741.28	64169.2	2659.24	53060.4	2136.55	11872.2	1493.08	1873.2	2809.76	2753.13	3615.55	2340.8	4242.05	2098.07	2198.38	26159.8	-	-	2651	0
24	M72T422_2	72.08	7.04162	1646.4	1325.24	1806.6	1307.61	1465.05	1462.69	1444.76	1018.99	1339.73	1187.99	1353.56	1435.56	982.659	1438.77	1297.04	1845.82	1918.33	1421.5	841.51	1226.66	1431.01	1543.87	1088.31	1452.71	1643.89	1581.55	1482.65	1416.41	1640.29	2039.74	1243.96	2656.54	1300.43	1577.45	1094.04	1179.73	1119.09	1798.24	1681.34	1201.02	1343.96	1538.95	-	-	3776	0
25	M72T398	72.08	6.64008	1653.42	1538.54	1350.9	1616.68	1698.02	1145.44	1147.1	1127.3	1360.73	911.637	950.393	881.532	1201	1248.03	1204.82	1479.24	1326.53	1268.45	1406.59	921.317	1685.37	1210.38	1253.97	1032.56	1324.46	1907.42	1230.6	995.835	1264.35	1091.4	1161.75	12130.9	1064.1	1341.83	1541.37	1740.52	750.101	1385.84	1482.07	1976.35	2140.04	1174.78	-	-	1914	0
26	M72T289	72.0799	4.82322	1061.78	2196.58	919.946	873.835	997.319	1017.9	1236.49	1170.55	1039.08	1369.08	794.162	948.079	1151	929.372	865.275	1011.11	882.067	956.231	788.983	867.064	969.612	797.815	1998.06	745.882	956.193	1074.73	1023.08	791.456	1012.43	863.301	1035.16	1034.85	793.985	898.526	1008.14	953.492	1114.36	968.125	882.936	1833.93	784.955	842.16	-	-	271	0
27	M73T60	73.064	1.00433	4687.34	4423.96	3259.69	4542.77	3785.25	3822.84	2765.21	2864.57	3005.03	2725.78	2046	2923.77	3128.25	3198.88	14935.6	2879.71	4890.12	3931.59	3251.17	3269.58	2347.42	2774.1	9444.83	2172.18	4074.12	12832.3	4815.76	4279.88	8564.44	5624.18	12275.5	3988.86	2918.12	4353.91	2779.97	4493.32	2286.11	1941	4791.05	4838.01	3654.35	4484.71	-	-	2	0
28	M74T155	74.0591	2.58021	19292.6	15220.2	9366.1	8960.21	15573.8	12108	16310.8	10481	14704.3	14067.8	8760.36	25530	20404.3	19210.2	17873.4	19336.8	16865.6	15332.9	18137.5	11576.3	15550.4	25442.6	31543.8	12043.2	30450.5	17269	12953.7	14236.8	13324	14304.8	12958	11340.9	8287.28	14702.9	10240.8	18409.4	21160.2	16348.3	13613.5	23257.2	27969.1	12418.6	-	-	3457	0
29	M74T88	74.0591	1.47423	19026.7	22093.1	19941.8	13541.1	14537.7	9872.64	25601.2	20965	15796.3	17525.4	11018.9	44710.1	17931.5	14492.7	11836.3	6900.74	16006.4	12767	16861.5	14151.2	28699.2	11373.4	14264.9	13367.4	12535.9	11523.8	13799.7	8061.73	13082.7	14682	48500.5	16904.3	13404	13334.4	32137.4	12505.8	10544.5	15084	14737.1	10235.3	17124	9255.87	-	-	4329	0
30	M74T391	74.0956	6.51833	4444.73	10180.5	14414.8	13183	5418.01	6114.29	4137.44	3797.08	3746.75	3542.18	3685.88	4341.41	3872.27	8446.55	6050.04	4801.38	4912.69	16488.9	3423.91	3893.92	3812.91	3684.34	6393.9	3455.01	4855.74	6249.51	7493.8	4640.6	8498.26	4537.74	3823.28	3693.9	3831.29	3797.17	3938.67	3810.8	13527.3	9664.02	4125.63	3955.56	7590.02	4613.64	-	-	2974	0
31	M75T271	75.0432	4.52355	2409.73	2004.03	2248.4	2282.35	2332.97	2723.09	3543.19	2891.36	2870.56	2992.24	1541.25	3122.24	2431.72	2259.36	2715.28	3215.39	2672.35	2479.46	2589.6	1908.41	1759.51	2622.17	2579.64	1724.59	2495.29	3032.54	2309.13	3232.7	2828.3	2771.4	3011.98	2242.02	1963.22	3334.39	2078.91	2707.03	3723.81	2368.57	2155.43	2363.74	2657.6	2552.75	-	-	1789	0
32	M75T98	75.0545	1.63167	3340.49	3566.42	2954.41	2936.4	3194.97	3225.9	3359.03	3766.67	3309.33	3450.81	1903.06	4039.89	3016.44	2048.6	4468.74	3761.12	3935.73	1457.98	2468.46	3395.77	2685.56	1974.96	2069.11	3576.76	2070.81	5268.82	2380.99	2824.35	1442.25	2897.81	2207.11	2094.71	3980.28	1580.16	1933.55	2594.65	2541.91	1835.81	2450.82	3758.02	3852.71	5297.37	-	-	1277	1
33	M76T484	76.0749	8.06563	7956.16	7324.19	7345.08	6730	7684.19	6914.91	12141.1	12766.2	11757.3	10598.9	31494.7	27311.1	203.331	267.184	294.951	405.961	290.473	341.988	28121.7	8478.49	18573.7	12961.7	14933.1	13020.7	241.015	1544.08	1369.22	389.105	350.568	432.271	4808.37	2608.96	2769.73	3457.57	9500.03	2206.51	320.542	269.439	223.378	294.538	315.385	361.287	-	[M+H]+ 75.0689	161	1
34	M79T94	79.0202	1.57089	6513.81	7397.13	5799.6	5281.66	5451.84	5549.53	5302.01	6809.32	4876.77	5315	4750.85	4911.22	6539.11	5228.88	6320.63	5947.44	6917.19	5388.48	4959.88	4935.99	6102.83	5585.27	5644.52	5788.42	6374.19	8234.22	7705.02	6465.26	5794.62	8388.75	6071.47	5973.73	5509.09	5177.27	5943.78	5932.03	5967.8	5052.6	7228.44	6628.63	6427.6	7426.62	-	-	120	1
35	M79T56	79.0533	0.93995	2152.43	2041.2	1934.94	1870.33	5273.73	3182.82	1674.64	1742.57	2339.38	2449.03	1660.61	1374.56	2227.45	2090.95	1803.01	2127.49	1949.53	3683.65	1959.57	2300.02	2550.05	782.55	971.319	1803.63	1797.84	2221.89	2208.05	2048.86	2218.86	2718.17	3063.43	2921.27	2142.97	2334.18	2475.48	2039.09	3274.1	2221.82	2181.32	2715.14	2080.14	2318.09	-	-	7	0
36	M81T518	81.0326	8.62772	848.663	949.568	989.702	939.24	849.283	879.483	857.489	797.094	687.683	916.565	742.238	843.986	753.594	732.387	900.343	790.586	792.584	881.031	801.291	1017.06	877.83	899.056	994.845	857.331	938.616	750.04	733.336	1146.43	709.5	1108.25	1026.04	942.751	749.818	865.331	841.419	985.763	874.983	1025.99	819.777	686.571	927.668	1040.37	-	-	975	0
37	M81T220	81.0439	3.66493	17483.6	12653.7	11210.3	13534.1	12556.4	14303.5	25272.1	23147.7	19355.1	19810.8	12265.4	43610.6	15255.1	10408.5	11348	21803.6	12954.3	11294.9	24489.3	8366.77	16434.8	15450.3	42182.4	13281.4	22413.2	10002.1	18734.3	25340.4	10210	14601.6	13052.7	15670.1	7165.04	23360.2	10365.8	10472.3	13848.5	11915	26514.6	8573.41	20779.6	10515.8	-	-	4039	0
38	M81T198	81.0439	3.30285	14896.4	12323.6	15228.4	16087.7	16999.4	13505.4	74203.5	57732	27493.6	22535.3	15551.6	13457.7	6633.86	10635.2	10476	9028.43	39679.1	5142.81	25408	9338.06	21593.5	18009	12229.9	12052	12805.7	12085.2	9479.26	16397.8	11224.7	16141.3	24534.2	9106.5	6550.68	12242.7	13126.4	8251.59	15115.7	11858.8	9216.81	5098.45	11944.6	14123.8	-	-	2102	1
39	M81T58	81.0689	0.971692	3257.58	2965.28	4394.95	2877.15	3085.65	4313.71	2259.25	2176.19	3335.28	2483.53	2508.68	9091.52	7116.26	2509.23	2246.93	3110.83	2738.66	2825.7	3071.12	3129.55	2926.34	6833.2	2526.68	7558.29	2753.54	5852.22	3498.84	2375.02	2825.39	2111.08	6186.62	3258.17	3087.16	7093.88	2595.23	3436.68	4565.48	3049.28	3556.36	4531.11	3224.92	2959.78	-	[M+H-C6H10O5]+ 242.123	4	0
40	M83T219	83.0482	3.64463	1864.11	1467.65	3053.51	3024.08	1560.51	1699.21	2075.46	3887.41	1765.81	5083.3	1340.31	2633.72	2118.8	1811.86	1521.71	1981.88	1563.87	1783.25	1627.5	1261.57	1493.37	1431.09	1385.01	1089.2	1787.63	1451.61	1809.3	1775.24	2161.95	1648.74	1427.8	1657.75	1421.95	1885.4	1446.68	1693.99	2099.29	1251.42	3952.68	2492.52	3351.28	1798.44	-	-	1903	0
41	M83T513	83.0593	8.55182	2653.65	3469.6	2576.52	2414.41	3483.06	3966.15	2382.53	2317.63	1708.73	2036.31	1769.98	1642.09	2316.07	2039.31	4715.25	2603.09	2987.59	3607.31	2861.29	2441.47	2779.49	2163.85	3263.7	1890.25	4481.27	3019.75	2285.31	2536.71	2945.69	2682.76	2526.44	3076.65	2675.19	2401.16	2012.78	2657.22	2970.17	2229.33	2905.85	2015.94	2221.63	3091.84	-	[M+Na]+ 60.0694	2890	0
42	M84T545	84.0434	9.08115	3756.87	3532	3850.31	3354.77	3399.99	3761.56	2418.73	3343.47	2493.22	1354.61	3036.3	2449.19	2059.3	1472.45	1879.12	2841.13	6810.89	8962.68	3620.68	2166.93	1780.57	2456.92	2228.55	3577.01	1521.29	1931.22	1264.83	8172.36	1575.61	8009.8	3242.39	4966.3	2320.48	2034.81	2140.83	3470.39	4759.5	2164.64	2187.7	2014.99	2451.87	6628.54	-	-	3699	0
43	M84T445	84.0434	7.41027	908.928	877.68	788.269	831.821	873.797	821.024	568.739	686.404	499.131	593.835	802.839	538.138	837.087	563.254	632.492	906.572	1522.56	1307.39	749.992	522.21	809.602	595.081	856.29	920.659	511.9	575.106	624.519	2148.98	642.063	1976.08	685.595	1232.01	794.861	471.253	730.738	736.32	860.371	788.246	760.363	550.627	485.73	1324.94	-	-	1593	0
44	M84T453	84.0798	7.54432	1574.37	1610.81	1714.98	1400.63	2267.46	1534.56	1715.22	1161.58	1135.77	1295.19	1571.19	762.118	2562.78	1173.39	1355.02	939.287	1496.42	1470.42	1955.88	976.518	1376.87	1247.85	1546.57	1693.56	1464.72	1499.29	2247.69	3737.07	1031.75	1212.17	1940.01	1864.52	2362.73	1112.44	1300.63	1246.04	1576.78	1752.98	3427.81	1180.97	2890.31	1186.49	-	-	1747	0
45	M84T73	84.0797	1.22407	2975.48	2408.18	2539.31	2704.43	2540.08	2503.49	2655.05	3922.08	3552.34	2539.49	1883.45	2746.48	2518.06	2106.9	2459.44	2903.14	2326.74	2206.52	3146.49	1711.53	2552.28	1969.01	2136.13	1501.93	2054.3	2013.33	2320.35	2355.2	2453.76	2414.09	3277.6	2608.08	2232.08	2814.07	2313.9	2534.01	2149.53	2720.08	2754.71	2721.22	2510.91	2506.64	-	-	17	0
46	M84T143	84.0799	2.38923	7508.92	4696.08	3510.55	956.425	2641.91	3316.14	3585.04	2369.12	2536.23	4231.11	4241.41	3253.97	1827	3373.93	2801.71	2953.04	4543.17	5008.42	2860.63	2458.45	3816.43	2956.58	2651.41	3899.96	2347.16	4535.13	2677.23	3476.63	1561.22	3480.31	5283.84	5736.15	1408.6	3661.65	1427.53	1660.97	2789.61	3214.31	2902.13	4311.13	3082.09	3216.65	-	-	1040	0
47	M85T462	84.91	7.70732	3518.42	3369.68	3235.84	3145.47	3124.66	2988.24	1210.36	968.427	1669.07	1250.94	1220.45	1879.42	6564.39	4592.35	4968.44	6088.24	5219.23	4232.86	1035.58	1065.22	890.152	986.976	1083.28	1051.88	6582.42	5137.72	7373.21	5561.54	5471.53	4481.92	968.66	1051.04	697.437	863.235	1182.87	1147.87	5477.7	4891.33	6919.4	4935	4719.66	4309.83	-	[M+2Na+K-H]2+ 85.8965	148	0
48	M85T518	85.0273	8.62538	8447.33	7836.14	7547.23	6545.31	7047.65	7463.11	6701.35	6122.51	6160.07	5962.11	6503.8	6408.86	7152.02	5709.38	7618.44	7450.16	7586.11	8006.16	6390.06	7003.95	6685.43	7117.31	6943.09	6210.12	7058.46	6747.66	6320.54	8527.82	6519.7	8699.89	7551.52	6755.12	6613.66	6864.75	6533.65	6413.89	8097.8	7185.81	6842.52	5920.21	7371.49	9272	-	[2M+3H]3+ 126.031 [M+H-COCH2]+ 126.031 [M+3H-H20]3+ 270.076	21	1
49	M85T390	85.0274	6.49465	1481.94	1545.33	1472.32	1471.87	1457.2	1566.48	1754.25	1484.07	934.997	1804.59	2865.53	1298.79	1023.69	1452.78	1481.53	1436.19	1396.67	1528	5338.06	1336.93	1536.22	1677.38	4832.65	2217.8	1004.83	959.868	2067.5	2738.52	1582.76	3794.28	2128.85	1625.08	1554.23	1565.64	1202.59	1379.78	1510.36	1707.42	1474.76	1536.94	1622.44	1454.5	-	-	3647	0
50	M85T65	85.0638	1.08533	834.96	1052.99	1039.59	1278.78	1031.4	836.77	671.773	982.83	770.668	722.679	726.997	856.34	721.626	1538.34	747.019	538.326	974.159	1003.96	945.286	879.15	1107.8	772.4	366.231	819.322	729.683	815.712	718.014	573.145	732.206	757.708	989.861	413.784	1288.46	1019.49	1061.94	740.433	1228.46	1896.83	1471.69	851.49	600.801	976.177	-	-	5	0
51	M85T406	85.075	6.76398	1782.14	1716.15	2167.1	1894.87	1745.39	1871	1040.33	1480.9	1139.23	1375.23	1311.16	1155.63	1340.5	1303.62	1104.25	1737.99	3644.92	3540.09	1142.03	1072.84	1478.77	1164.04	1232.53	1092.65	989.777	1328.99	1401.36	5136.75	1224.09	4052.24	1166.79	2662.55	1357.78	924.634	1172.25	2564.06	1172.3	1274.95	1363.54	886.042	1468.17	3089.17	-	-	3851	1
52	M86T82	86.0592	1.37475	9136.15	7174.44	8658.94	8799.02	4807.62	4675.79	1921.58	2833.38	4191.25	2388.85	2989.82	3323.16	5411.69	4787.1	4961.63	5664.13	9019.63	5995.08	8022.31	1792.53	7702.75	4211.65	3730.48	2999.65	9189.51	7557.31	9876.33	10668	5216.46	7981.78	10046	11893.1	3823.6	7328.98	7509.99	9039.52	6635.59	4596.91	7756.2	4627.17	5066.33	7375.73	-	-	1707	1
53	M86T511	86.0593	8.50918	8169.91	7424.79	7924.91	6977.11	7694.25	7106.22	6149.56	7726.15	3919.82	5672.96	5348.07	4891.14	7338.59	7639.17	8478.29	8870.41	7056.58	7538.28	6683.86	5629.66	5321.08	6127.35	7718.59	6257.69	8480.14	8198.64	8995.39	6405.24	7832.65	8069.83	6848.54	9285.46	12866.6	5715.69	6587.4	6656.74	8209.74	7474.6	9131.48	6416.29	7314.98	7859.75	-	-	42	1
54	M86T525	86.0592	8.74849	6209.33	6173.74	6705.53	6176.76	6488.92	6778.85	5616.51	6210.39	5147.59	5458.78	6422.03	4222.05	5429.1	4442.05	5241.9	6060.29	8281.92	6056.72	8686.96	4906.61	6611.91	7678.42	9683.89	5423.4	6071.68	8647.89	7007.79	7768.78	6268.41	8255.51	5231.58	7733.85	4133.74	3944.88	5127.38	3562.26	4920.75	3336.11	5693.52	3090.75	3072.05	6760.95	-	-	239	0
55	M86T493	86.0591	8.22348	4563.51	4679.87	4588.38	4344.18	4894.16	4383.31	867.002	911.507	634.567	762.481	1840.87	623.451	3882.05	3560.52	3905.54	2314.61	6400.61	4069.01	2365.23	1575.88	2089.17	2980.03	12830.5	1802.42	2627.69	6731.58	3498.84	2250.18	3013.1	3956.84	2099.9	15301.5	6258.03	1622.4	8901.25	8256.2	11946.4	3428.34	3541.88	820.608	1868.55	2537.53	-	-	4352	1
56	M86T291	86.0591	4.8458	1345.18	1070.74	1276.62	1078.29	1430.45	1132.33	1554.4	1554.15	758.158	562.722	1492.2	519.39	1867.93	1433.12	471.659	581.909	885.894	903.234	3893.15	513.371	1259.05	1498.15	2628.44	547.453	1082.31	635.328	1716.39	1467.53	1212.57	1139.08	1831.94	2022.58	987.427	1576.09	1842.64	1079.78	745.923	978.981	2499.19	472.871	658.45	745.67	-	-	4254	0
57	M86T184	86.059	3.06427	4495.77	3188.36	2773.18	2620.06	5168.68	2508.13	2488.25	3061.01	2267.9	2415.58	1442.15	2332.48	5615.77	2939.88	4981.65	6253.52	2102.56	3863.08	2923.92	1471.02	3599.38	2961.56	9497.04	2462.93	3126.39	7208.06	2067.04	4936.81	4133.49	6289.75	1914.37	13337.5	2019.82	3540.4	2805.03	5313.11	8301.82	3855.25	2558.96	2345.09	2322.26	9046.32	-	-	3348	1
58	M86T418	86.059	6.97407	722.25	862.083	3487.12	728.245	822.747	749.011	841.474	901.328	751.643	669.24	877.782	1560.93	1570.05	907.074	1297.49	3456.69	9954.01	8592.37	901.056	564.478	851.299	703.695	791.307	1264.49	1316.74	761.275	662.181	20502.3	1323.27	23755.8	3741.23	1832.32	649.949	1081.18	666.612	806.052	1582.56	1144.95	671.471	1533.1	1011.51	7978.94	-	-	206	0
59	M86T411	86.0955	6.84667	7124.18	6625.89	6733.04	6808.26	7221.29	7010.89	2065.65	3943.85	4592.22	4941.94	3279.22	5864.1	2750.83	1835.33	5648.05	9355.8	20764.2	28336.9	3252.48	1684.48	5823.94	2607.33	3219.21	3253.22	2964.8	8601.6	6291.48	49821	2248.9	52853.9	2679.52	6302.36	4317.56	2238.92	6811.19	3733.7	3289.93	4641.29	3072.44	4418.27	2942.73	22644	-	-	851	1
60	M87T462	86.9074	7.70767	1329.6	1490.31	1123.13	1049.92	1327.9	1178.84	533.054	436.232	406.202	555.375	578.707	400.835	2371.74	1701.5	1888.02	2281.11	2056.39	1673.72	513.613	540.605	449.466	526.263	513.681	538.35	2515.64	1989.95	2835.03	2312.74	2283.98	1881.58	506.267	481.114	458.764	521.986	581.383	535.138	2177.18	2121.33	2658.54	2222.5	1728.62	1765.87	-	[M+H]+ 85.8965	148	0
61	M87T525	87.0433	8.74888	9978.03	8739.01	9623.43	8916.86	8659.86	8753.92	7950.07	8508.81	8104.81	8329.32	9546.37	5766.24	7483.89	5796.08	7042.78	7960.58	11286	8218.61	13601.8	6837.52	9686.12	10996.8	13634.8	8079.32	8559.38	11383.5	10557.7	12388.5	8896.54	12995.5	7403.25	8980.02	5150.36	5228.38	7305.84	4012.73	5907.68	3703.27	7031.14	3255.12	7203.15	9176.18	-	-	239	1
62	M87T511	87.0431	8.50912	1861.65	1771.64	1724.76	1576.91	1663.41	1646.02	1516.71	1739.44	1061.76	1405.04	1458.44	1343.87	1762.12	1862.77	2098.1	2093.09	1532.95	1515.72	1822.14	1337.41	1295.59	1578.79	1581.03	1590.5	1855.93	1580.28	1885.57	1647.59	1742.79	1686.13	1736.14	1841.87	1531.73	1357.54	1598.15	1331.6	1729.83	1708.48	2044.41	1656.51	1867.85	1973.77	-	[M+Na]+ 64.0506	42	0
63	M87T328	87.0431	5.46894	1247.29	908.612	922.24	1217.46	1011.77	1323.67	666.363	944.276	751.845	783.763	1146.55	839.667	1315.08	827.177	1015.11	757.673	830.516	668.705	1162.29	702.936	1281.51	904.263	1548.79	1148.97	1386.82	1211.77	1127.54	720.931	621.323	827.564	803.44	891.893	557.288	1188.32	1068.57	1568.68	772.496	752.371	1557.06	1199.54	1576.17	723.896	-	-	263	0
64	M87T124	87.0539	2.07257	1754.4	1017.01	970.52	1143.92	1029.15	1004.91	978.537	830.638	1188.12	1216.95	817.585	921.992	946.253	928.84	921.053	1523.92	874.72	958.307	1050.44	898.059	1371.38	859.543	2354.27	537.834	1512.8	931.25	2653.8	2942.01	786.057	5196.74	1810.77	1121.06	533.561	924.566	1851.99	793.384	1087.44	1756.9	886.014	1178.52	849.599	1185.53	-	-	1093	0
65	M88T439	88.0747	7.32343	6457.45	6480.67	6531.2	5555.41	6467.79	5389.06	8193.43	8867.48	7312.71	8406.61	5574.43	6174.28	6775.07	5121.7	6616.83	6244.03	5430.44	5126.18	7439.73	6393.17	5251.59	6678.95	6593.05	5300.63	7408.61	7276.32	6039.62	6540.13	5408.33	5673.58	6751.14	5288.88	6099.35	5667.1	6135.92	7138.25	6920.53	5578.82	5499.31	5313.39	6103.62	8137.53	-	[M+H]+ 87.0649	106	0
66	M88T245	88.0747	4.08327	6898.62	13086.9	8304	5412.24	5396.09	4914.95	7009.12	4791.19	16266.9	6527.14	4309.34	8418.77	5678.14	20656.6	7328.08	5052.59	5221.93	5737.05	9837.49	6038.35	14691.1	8147.1	6534.3	3700.96	6853.35	6434.16	5950.64	6479.14	6544.23	8484.21	5380.91	7854.41	4349.86	15643.5	5171.54	5335.25	6883.86	7230.92	4518.39	3942.75	5250.9	5280.78	-	-	1371	0
67	M88T73	88.0747	1.21043	8822.93	7077.9	6604.77	6011.79	6395.61	6762.62	9107.09	32551.8	12223	7200.97	9491.22	7081.23	7762.26	7233.22	7627.03	7078.66	7109.87	6148.7	7655.49	11274.4	6698.62	6436.93	7372.79	9666.38	6806.42	16671.7	6316.12	6227.07	7387.49	7335.22	7923.9	6845.13	8430.66	6657.02	11132.8	6328.25	7752.8	7216.25	7012.72	10828.5	7346	7421.13	-	-	646	0
68	M88T154	88.0747	2.56384	12387	9229.94	9949.85	8882.06	9372.22	6250.1	6635.28	11835.5	7333.43	14474.1	4973.88	25180	14189.8	11715.5	8701.09	9372.84	11237.1	4895.79	10990.6	8489.48	10013.2	10283.4	11032.6	5339.03	13473.7	10718.2	9755.57	8553.99	8262.12	7554.28	10441.4	7134.35	3850.3	9666.22	7116.09	9981.4	11805.6	9264.19	9238.79	14194.3	7377.54	6300.58	-	-	3458	0
69	M88T134	88.0747	2.2348	69609.9	22673.6	25613.3	36859.3	24207.2	24791.4	6247.23	7045.38	7311.3	28028.8	17066.2	27620.5	34483.9	52871.1	7146.97	27904	25111.6	3415.66	29825.3	20414.1	31284.1	35491.8	7105.22	18434.4	35800	31344.3	8337.58	27607.5	25377.2	13180.5	29880.5	10277.4	19305.9	26352.6	23445.7	24984.1	39527	44311.1	35178.4	32141.4	25492.2	23368.6	-	-	1068	0
70	M89T398	89.0336	6.6307	1438.86	931.64	1608.07	1815.61	2120.44	1017.19	1096.99	1134.82	1419.55	1161.52	653.583	1130.28	1024.33	1138.85	1581.41	1537.98	2159.01	2178.95	1616.82	1200.99	1161.25	800.595	1520.13	1357.34	1097.07	1168.71	1043.78	2960.27	1575.33	3348.75	645.675	1391.78	2283.22	1381.15	777.952	1259.12	1223.89	1861.01	1396.33	1384.09	1542.48	2271.03	-	-	1915	0
71	M89T97	89.0589	1.62375	21009.1	28692.4	21913	19289.4	22980.4	22937.9	19691.1	30270.3	17858.9	20589.8	12359.6	15806.3	26102.6	14811.8	21303.6	21999.8	22101.2	15651.1	21535.7	15398.4	22100.9	21232.3	23695.4	15796.4	16440.6	14966.2	15676.4	23223	25959.9	27397.9	25798.5	26540	22371.6	22352.2	18920.9	18767	46014	17748.9	14015.3	24538.3	18452.2	28491.6	-	-	1278	1
72	M89T151	89.0588	2.52089	32286.9	9537.48	4851.08	12073.4	21214.6	19968.2	9908.57	14003.6	7650.9	25436.8	7543.14	26839.6	11672.6	6445.79	10476.4	22032	7621.2	10398.5	11640.3	9254.45	8521.28	8531.86	26413.7	6804.47	13175.8	10777.6	5527.46	5287.11	10455.2	6802.28	11891.1	11221.5	5991.3	8751.15	22393.8	23893.1	9657.68	9759.16	10238.5	12525.5	5347.57	10062	-	-	1140	1
73	M89T68	89.0588	1.12867	4609.64	5301.52	4589.07	4619.32	4626.62	6879.26	7076.46	8719.24	6767.07	7797.47	6297.1	10798.6	4914.63	6711.68	4959.71	6369.64	10838.8	11442.8	8893.49	4420.41	5496.87	5896.25	5495.2	5317.95	6576.49	6554.52	6174.34	5693.59	5515.53	6190.08	7339.35	3279.6	6503.84	6224.99	6558.16	9200.74	7183.3	6761.78	7973.21	6368.08	5739.04	6187.21	-	-	13	0
74	M91T56	91.0533	0.92785	5025.11	4883.6	8439.55	7122.45	5284.48	5947.06	4735.72	7720.41	5972.02	4365.26	3800.95	4871.87	3175.23	5612.51	3560.42	7230.31	6468.25	4761.95	5678.53	4130.18	9605.57	5835.54	10504.7	13752.3	10188.7	7397.42	7472.99	6023.61	7788.85	4452.62	5260.89	6261.37	5877.6	5470.35	9062.8	7783.5	4933.72	5729.28	12718.4	8856.22	4404.83	5015.03	-	-	1	0
75	M91T76	91.0531	1.26158	5333.64	4051.04	3540.67	4053.85	3878.49	4077.52	5312.98	4162.32	3138.98	3855.19	2220.35	3491.47	3775.99	3132.66	3217.65	3268.18	2826.54	3037.92	4503.74	3590.66	4779.57	3812.05	4505.6	2972	3268.09	2736.32	5734.11	4754.83	2899.86	3465.57	3578.77	17507.3	3039.65	3286.21	4158.23	4823.6	3189.56	3171.15	3733.83	3108.58	3434.35	2553.5	-	-	17	0
76	M93T271	93.0537	4.51817	1259.25	956.618	1040.29	1170.45	1130.57	1160.33	1623.89	1595.89	1760.47	1410.71	683.751	1476.31	1149.95	1117.73	1423.56	1591.39	1210.45	1269.8	1208.12	907.67	753.949	1348.29	1344.12	773.092	1206.02	1277.02	1055.54	1411.96	1416.93	1300.32	1377.41	1092.32	942.147	1689.12	889.126	1360.73	1678.36	1072.24	1135.56	1101.78	1079.65	1366.08	-	-	1797	1
77	M93T56	93.0687	0.936617	3488.93	2195.93	2547.08	1799.14	1951.47	2099.39	379.48	1691.2	1908.96	5162.02	1201.03	1659.39	2017.88	1870	3465.47	1598.87	1641.64	2334.38	1791.59	1044.97	2119.53	1355.23	1842.17	1762.97	1782.17	1159.65	1916.21	2168.74	1355.36	1260.72	2979.94	1912.1	2087.73	1535.4	3148.69	3206.29	2521.27	2672.92	2266.6	2748.16	2042.59	2136.35	-	-	7	0
78	M94T428	94.0641	7.13938	1498.3	1251.28	1053.93	1141.71	1269.73	1252.74	1408.05	1798.35	1303.2	1202.89	1291.89	1220.12	1464.21	1079.88	1215.53	1140.52	1200.62	1114.77	1578.78	1463.01	1233.68	1321.33	1586.15	1269.51	1243.55	1151.8	1199.87	1138.03	1317.81	1104.33	1195.5	1270.19	1382.36	1284.84	1004.13	1195.19	1400.39	2000.2	1377.32	808.431	1214.61	1204.44	-	[M+H-CO2]+ 137.047	54	1
79	M94T156	94.064	2.60015	6525.48	5974.84	2924.28	5242.44	5827.4	4845.17	3067.83	7330.01	4942.97	5647.93	3780.76	6239.72	4051.39	8509.97	4225.43	7671.57	4635.18	2565.02	7004.66	5212.89	3136.7	6837.52	7130.74	4269.33	9407.44	3940.42	9566.82	7292.06	4584.97	4709.29	3691.73	5983.54	4019.78	2654.3	3111.67	3566.1	3628.54	5527.89	6268.27	7444.05	6046.3	3468.41	-	-	4023	0
80	M94T48	94.0641	0.798783	2880.38	3975.43	2563.3	2085.16	2787.01	2285.85	3114.63	4729.56	3369.52	2836.79	3357.54	2088.06	3149.08	3335.39	2993.4	2830.11	2612.99	2494.42	2825.36	5676.95	2735.91	2614.76	2260.35	3319.54	2996.27	3491.52	4929.98	547.145	2674.24	5477.68	3369.11	3417.56	3927.83	1813.5	2574.04	3185.26	4852.8	2565.31	2681.16	2279.19	2700.31	4885.35	-	-	1161	0
81	M94T67	94.0642	1.12098	2234.6	4365.15	3248.37	3688.49	3821.88	2119.69	3825.38	4193.33	4441.55	3543.03	3000.41	2874.16	4771.59	4006.76	4472.11	3434.7	1511.14	2499.28	2975.78	5186.77	3294.11	3784.57	4032.23	3249.94	1969.93	4310.81	4144.85	3497.98	3322.72	3026.53	3091.65	3823.75	2747.11	4145.73	3247.64	2463.3	4052.7	3281.35	3789.24	3208.85	4891.89	4182.02	-	-	13	1
82	M94T176	94.064	2.9408	9023.26	7244.41	5817.98	6659.06	2884.99	4268.35	6454.84	7464.66	24633.6	19467.3	5210.8	6111.59	6037.89	6531.43	4506.9	9936.22	5389.24	5800.61	5815.33	6251.43	3888.38	5263.68	6004.3	4005.79	4032.5	6807.56	8406.86	5064.37	5157.51	6057.78	5490.93	20248.6	6501.93	3017.98	6430.91	9286.34	8006.62	6164.74	6376.46	6677.59	4045.93	5029.83	-	-	3428	0
83	M95T465	94.9284	7.747	3625.77	3494.82	3618.69	3403.53	3494.28	3452.48	3902.33	3407.09	3893.14	3949.12	5024.04	4001.69	2611.86	2460.92	1937.96	2376.97	2482.7	2419.33	4461.37	3042.02	4470.66	3773.87	4284.78	4538.25	2154.66	1981.89	3270.98	2765.84	2182.51	2581.56	3703.46	3968.67	3269.62	3062.24	4186.22	4518.6	2327.34	2616.7	3665.91	3056.26	3107.3	2645.26	-	-	1676	0
84	M95T62	95.0482	1.02583	1827.26	2294.06	2281.11	1767.45	2000.9	3354.51	1542.87	843.831	1915.92	1559.18	1490.94	1481.55	1788	2856.42	1574.05	2840.38	1427.92	3251.83	1833.13	1051.79	4185.47	1736.81	2300.92	948.828	1167.87	2019.13	1855.05	1418.35	1325.76	1198.39	1654.01	2080.95	2045.16	1504.21	2141.63	2683.43	3278.61	1843.83	2456.01	1207.09	2290.29	4647.2	-	-	5	0
85	M95T219	95.0593	3.64627	3307.01	2258.72	4042.27	2523.6	2798.31	4004.68	3192.2	2286.91	2876.29	2750.84	2934.14	2136.58	2339.38	3469.33	2503.33	1889.95	2447	3324.72	4369.37	1545.5	2925.57	2591.36	3090.93	1940.72	2047.52	5445.09	1724.83	3444.12	1899.93	2969.39	6372.36	16250.4	1438.84	2137.96	2636.15	2685.5	4501.74	1736.38	2615.02	3639.25	1319.72	2244.14	-	-	1904	0
86	M95T65	95.0844	1.08193	5958.1	2800.45	6775.08	2623.09	10392.2	3779.59	8038.56	2288.2	3295.13	8448.96	4117.79	3870.93	2699.74	2972.82	3127.98	3012.43	7583.07	4965.49	3859.16	3428.61	12853.3	2943.07	6879.46	4927.32	3057.44	3683.9	4751.31	1987.99	3712.41	3451.65	2732.87	3137.35	3927.97	3385.07	3104.56	2644.47	4858.29	5660.48	2923.88	2783.88	4230.16	5105.08	-	-	5	0
87	M95T192	95.0845	3.20117	2499.88	2256.24	4835.84	2378.07	4832.01	3380.86	4209.6	3386.75	2779.38	2883.04	3084.39	2105.28	1885.55	1459.99	1561.26	1614.46	1651.48	1679.34	3158.81	1320.86	4564.84	2456.17	2794.47	1827.65	833.722	1792.68	1940.08	1656.84	1594.55	1651.83	2940.39	2412.42	1456.5	2695.34	4701.03	3366.16	1809.25	1842.17	1892.62	1791.02	1963.26	1634.36	-	-	3056	1
88	M96T80	96.0433	1.3256	3871.17	2589.31	1410.89	3219.83	1493.49	3522.67	4201.74	4473.01	2012.15	2227.88	6775.3	2088.96	3878.31	3337.44	1296.35	1586.29	1930.85	2846.19	2808.77	1351.75	2835.3	4558.8	6408.68	3576.97	4553.81	8324.15	4690.23	2501.76	1868.23	1719.16	3027.63	5124.28	1558.85	3058.35	3013.55	2598.95	1192.65	2348.1	4304.28	2152.62	1746.5	2244.06	-	-	16	0
89	M97T517	97.0272	8.62463	13608.3	12608.3	12868.9	11354.3	11702.8	12143.7	11187.4	10855.7	10777.1	9986.38	10949.8	11035.8	12114.6	9600.42	11907.8	12440.4	12572.2	13371.3	11731.2	12602.5	11027.5	12341	11768.3	11396.8	11769	11214.1	10426.6	14901.9	10526.6	14628.6	13555.1	11395.5	11600.7	11470.7	10933.6	11056.8	13254.3	11159.8	12318.2	9769.36	12451.3	15037.4	[1][M]+	-	21	0
90	M97T534	97.0273	8.89925	2158.61	1982.14	1932.79	1909.86	1878.94	1727.12	1647.75	1837.55	1499.44	1562.55	1733.09	1660.56	1538.22	1461.86	1879.34	1736.1	2170.57	1917.2	1937.92	1729.08	1797.34	2090.83	2182.43	1648.14	2049.91	2139.2	1569.46	2574.69	1759.82	2489.17	2310.93	1733.35	1753.95	1561.7	1721.78	1626.6	1861.37	1769.74	1537.6	1350.87	1945.63	2787.49	-	-	2373	0
91	M97T122	97.0638	2.03838	8903.13	8406.4	6809.63	8062.36	7714.51	9857.89	10065.6	10634.6	9715.3	10113.6	6474.22	8892.88	7081.22	7197.82	8381.21	8740.61	7703.95	7939.02	7706.13	6562.12	6094.66	7833.86	7732.36	6467.41	9146.25	8334.18	12364.6	7287.1	7931.44	8256.11	8397.22	7587.77	6670.9	8768.77	7393.81	8752.94	9974.88	9007.41	8422.17	9405.17	8792.32	8765.47	-	-	241	0
92	M97T64	97.0636	1.06035	3962.94	3043.74	6400.35	2068.54	2099.9	6161.67	2076.41	2295.97	3151.69	1829.04	2376.7	2594.98	2215.66	2537.47	1773.51	1861.37	2165.06	1760.8	3600.58	1855.51	7537.21	2105.1	3037.18	5250.86	1293.17	2361.89	3046.31	2236.81	1978.87	2420.52	2685.95	2601.87	2038.17	2989.65	2820.02	3509.78	1040.69	2855.28	5267.35	2455.45	2600.73	1359.3	-	-	513	0
93	M97T482	97.075	8.02965	771.203	795.499	730.683	676.276	819.24	696.041	569.478	459.91	481.789	481.563	412.942	409.88	891.324	1801.12	463.786	1340.78	816.264	863.36	556.95	737.271	522.166	529.677	419.176	438.497	1073.94	889.952	910.132	740.668	1185.8	1238.68	525.371	490.62	557.369	608.683	790.035	581.407	831.256	857.547	942.159	586.294	977.085	1138.64	-	-	2491	0
94	M98T518	98.0306	8.62525	829.08	684.427	854.814	693.77	682.736	814.423	731.408	638.843	819.745	713.319	813.182	807.729	777.643	685.727	840.286	872.309	827.799	814.323	760.098	867.904	739.933	858.509	608.452	707.771	848.592	768.29	645.874	889.056	714.66	769.912	882.963	808.511	743.631	705.949	669.038	726.484	1033.17	810.328	689.102	662.989	886.826	914.23	[1][M+1]+	-	21	0
95	M98T72	98.0588	1.19685	1533.76	1234.64	1200.8	1168.92	1312.94	1323.68	1240.38	1486.53	953.1	926.64	1753.28	1059.9	1062.98	873.576	1006.81	1612.35	1036.53	939.337	1454.78	1347.82	1627.68	1586.61	1447.63	1348.7	1065.18	776.591	1039.93	1273.47	605.296	1166.57	1457.51	1438.27	960.322	1473.4	1880.95	1710.3	1217.92	1274.44	1678.93	1225.3	995.469	1329.99	-	-	9	0
96	M98T188	98.0589	3.12609	1965.13	2119	1754.62	1884.25	2078.76	1820.98	2103.33	1913.25	3516.99	2181.02	2314.41	2025.38	3264.2	1862.35	1950.73	1882.86	1724.64	1432.54	2424.09	1436.62	1840.59	2082.66	1877.91	1684.59	1543.86	1627.7	1755.71	1759.88	1809.33	1539.63	2017.29	1920.24	2306.23	3756.67	1665.49	1740.45	1948.79	1154.75	2236.54	1486.64	1757.02	1868.6	-	-	2429	0
97	M98T139	98.059	2.30938	2355.79	1979.38	2713.62	1574.54	1684.97	2756.46	1385.37	1489.88	1457.54	1534.41	1341.02	2696.09	2097.13	1640.07	3318.85	1868.34	1585.4	1463.64	1534.85	1108.78	1511.19	1692.53	2503.84	1329.06	1822.34	1679.13	1672.46	1232.24	1483.86	1586.55	1674.88	1370.17	1732.2	1663.88	2127.05	1476.56	2036.7	1881.51	2263.25	1627.79	2611.5	2070.74	-	-	200	0
98	M98T449	98.0701	7.4851	3298.74	3145.88	2449.64	2401.19	2357.48	2468.35	2453.2	2970.65	2139.55	2100.97	2240.73	2086.93	2292.04	2452.03	3598.42	3464.94	3731.97	3777.81	1548.92	2546.44	2279.14	2027.83	1771.78	2547.16	2719.09	2541.74	1902.2	2874.02	3041.13	2884.08	2748.12	3028.97	3881.15	2143.14	2430.29	2650.26	2859.71	2282.45	2923.09	2280.38	2308.55	2941.87	-	-	2213	1
99	M99T422	98.9746	7.03598	64764	133291	49048.3	130268	53606.5	33471.1	73044.3	114319	49099.2	64211.6	41743.4	52731.7	222039	77424.5	40141	147157	132878	121254	54947.8	224848	48684.1	43278.3	84150.4	78505.4	73222.3	44771.3	111756	21080.6	35053	69088.2	149946	108983	153944	136670	63209.6	125919	112063	86583.7	106257	35565.7	91096.5	33198.8	-	-	3777	1
100	M99T551	98.9744	9.17826	37405.9	30867.2	23122.1	11876.9	11962.6	23105.4	38493.2	34840.9	32544.8	25678.7	23850.7	23375.7	27240.2	34765	29401.9	12208.8	21015.2	21237.3	39645.8	34273.7	26349.3	23780.9	22220.8	21701.5	36403.7	20430.4	28134.4	12900.1	22149	20643.9	35502.5	42978.5	27996	23479.7	11910.6	11642.9	33234.2	29671.3	27025	24599.1	22524.7	10709.5	-	-	4061	1
101	M99T455	98.9746	7.57883	24174	27987.6	31361.8	25699.7	25760.4	35890.5	47422.3	30854.9	34536.5	26764.2	24689	21223.6	40283.3	48739.1	35448.5	29021.3	25397.4	26415.3	52631.6	43753.1	33152.6	41401.5	29276.1	28797.7	58988.5	41107.4	34042.7	34887.5	25841	18483.1	22514	24195.6	33175	26353.3	21232	21042.1	24544.1	38340.5	31036.7	15509.5	27529	25991.9	-	-	3197	1
102	M99T233	98.983	3.88863	11534.6	12186.3	10638.7	9733.13	8269.59	10755.7	20630	16832.2	10465.4	10417.8	7956.95	10430.2	14970.8	9256.75	11200.5	13037.1	10865.7	8502.83	13954.8	3112.28	13839.2	15012.4	9258.21	7993.88	9815.3	9450.27	13215.3	10310.2	12459.9	33306.8	29318.7	10562.5	3790.96	9089.59	9124.84	8601.87	15912.8	13108.4	8205.28	10229.2	35381.3	12824.9	-	-	1505	0
103	M99T51	98.983	0.854408	11008.2	8696.16	6250.23	7594.61	7233.63	7197.46	9127.46	7023.38	6884.28	6880.41	6167.8	4144.13	4590.5	7554.12	6031.01	5113.07	7051.14	9949.63	5323.61	5672.7	4570.27	8136.13	7583.09	6525.71	7386.33	5739	5775.76	7196.7	9802.75	8323.57	6668.6	6991.19	7653.75	7004.32	5939.45	5712.33	4650.72	5088.27	7160.68	6865.42	4870.17	6053.34	-	-	10	0
104	M99T518	99.0429	8.62618	2545.77	2477.55	2319.64	2129.94	2121.13	2216.12	1903.89	1854.22	1838.34	1865.68	1977.11	2008.61	2071.03	1807.81	2190.17	2172.99	2320.84	2381.65	1976.2	2122.79	2027.5	2206.41	2176.66	2169.06	2134.22	2231.65	1780.56	2802.24	1936.93	2658.34	2383.39	2072.01	1956.5	2091.5	2027.15	1853.41	2409.6	2099.04	2130.78	1883.93	2573.49	2755.03	[1][M+2]+	-	21	0
105	M99T61	99.0429	1.02391	4963.82	2109.33	4312.9	2225.38	3592.46	2483.16	2287.96	3816.05	2891.04	2226.06	2035.7	2278.99	1256.26	3200.41	1847.83	3754.24	2061.03	1941.78	2469.69	3297.01	1368.18	2008.33	2510.28	2126.37	1953.11	2255.7	1526.05	3215.9	1685.58	1304.85	2552.81	2573.77	3731.96	2098.23	2628.15	2291.33	2825.21	2663.05	1914.58	1799.99	2168.18	4495	-	-	5	0
106	M99T202	99.0541	3.3605	20491.9	9779.95	16635.9	24567	24226.7	28010.2	46079.9	17922.9	41780.5	34619.3	10669.7	29116.2	5444.08	3605.46	16265.4	16390.7	27780.8	18534.6	40396.7	6845.17	16502.9	12297.3	27853.6	17605	5494.91	21441	24840.3	22547	8824.28	22002.1	34122.1	12783.4	10474.1	19064	2652.46	14895.5	25839.3	5030.17	16548.7	12051.8	8779.32	8536.81	-	-	2103	0
107	M99T394	99.0904	6.56408	928.559	971.703	1030.66	827.319	995.258	983.702	637.669	642.099	662.504	711.391	1203.03	998.854	946.821	775.84	649.59	908.224	861.752	715.235	861.035	646.642	981.607	1439.79	635.283	974.578	854.944	816.985	1102.41	1315.59	623.89	1103.15	756.872	2039.81	1317.8	746.759	988.009	1791.01	913.023	710.148	1366.19	923.767	1413.3	755.657	-	-	3920	0
108	M100T226	100.038	3.76339	996.946	1028.72	1294.42	1509.2	1149.34	1090	980.709	949.107	1175.53	1101.39	1415.61	936.02	939.175	1039.21	880.533	1019.14	949.099	597.602	2758.87	934.277	1588.63	1394.92	2954.13	2655.91	900.001	824.204	840.653	1014.23	805.055	2331.37	997.129	1331.98	805.346	1511.01	1182.44	2999.67	1156.22	913.851	882.953	798.972	1013.55	1023.38	-	-	1927	0
109	M100T83	100.074	1.38036	11382.4	22044.1	8344.33	8597.94	7237.27	7814.77	8919.83	10787.4	9651.3	8208.27	9469.71	7463.89	12560.1	8790.1	11018.8	9562.68	9481.83	6569.15	9432.99	7085.76	13706.2	7232.59	8359.94	6969.83	9154.4	12218.4	12618.5	9890.57	8988.27	9882.66	9379.1	17234.3	10385.4	6652.88	11240.7	7981.09	11085	11285.1	16643.4	9861.15	10218.4	13877.2	-	-	942	0
110	M100T155	100.074	2.58933	10686.5	22521.7	7281.37	6086.62	5258.11	5307.27	5660.77	5472.78	9616.37	7933.03	3671.76	3671.61	5843.79	10010.4	11896.4	8675.54	5984.76	7182.92	10214.5	5897.69	8682.87	10161.7	7151.69	3899.27	14342	7751.55	6855.7	7633.86	6327.13	5103.55	6070.62	11961.7	4708.53	7737.28	7048.52	5756.05	10431.4	15583.5	7860.67	4242.67	5751.55	3560.16	-	-	3459	0
111	M100T364	100.111	6.07352	2398.23	2355.66	2195.19	2456.81	2059.75	2459.28	2323.24	2150.56	2405.88	2820.76	2650.45	2571.36	2280.73	1733.79	1876.53	2273.64	2094.56	2385.65	2481.1	2156.53	2055.51	1967.11	2279.36	2130.51	2303.06	2048.33	2494.14	2500.25	1990.89	2707.44	2530.9	2473.75	2851.3	2613.36	2540.77	2068.08	1700.68	2284.15	2374.92	2954.63	2326.4	2178.36	-	-	3021	0
112	M101T518	101.022	8.62769	868.557	949.568	901.712	876.267	824.093	882.533	727.341	647.923	582.453	535.419	707.52	819.759	835.321	601.676	853.11	731.67	904.223	875.232	701.671	985.279	815.248	917.928	851.03	782.151	857.37	690.166	678.841	1127.86	748.888	941.527	955.623	706.657	667.508	696.249	722.083	679.631	925.331	716.703	783.592	683.103	776.731	985.285	-	[M+2H-C2H4]2+ 228.062	954	1
113	M101T168	101.039	2.80293	1861.27	2931.9	1775.82	2702.09	3618.58	2231.1	2304.68	2241.29	3608.3	2528.8	2936.4	3444.89	874.771	1459.86	1661.37	2806.63	3179.02	2054.7	1879.16	2936.17	2309.11	2415.22	2165.51	2875.58	677.727	1303.86	2714.98	2071.46	3154.85	2779.35	2934.6	2349.76	3278.35	1427.56	2172.83	1479.05	1708.95	3800.05	1977.43	909.893	1836.91	2704.19	-	-	2179	0
114	M101T218	101.058	3.63924	5274.94	4601.51	2024.91	1829.21	1842.73	2170.58	2364.32	2293.97	2693.14	6306.46	2388.68	2008.75	2528.76	2345.94	2636.21	3019.32	2194.2	2106.58	6829.33	1735.54	1831.05	5878.55	2151.04	1343.33	6339.95	1656.28	3492.42	3370.42	2127.11	1627.25	6952.11	2253.8	3045.3	4505.83	5093.2	2487.45	2898.57	2233.18	4510.31	5690.39	6503.24	4208.22	-	-	1905	0
115	M101T528	101.058	8.80244	655.356	782.197	589.028	795.399	645.246	651.376	816.035	811.622	762.976	472.851	632.455	664.663	678.502	567.885	715.435	705.08	767.695	691.621	639.547	1213.43	684.824	623.641	1381.86	726.803	624.241	793.845	724.308	745.121	828.205	676.408	565.459	843.917	888.646	784.952	771.606	681.217	629.119	787.587	669.433	572.895	735.694	843.509	-	[M+K]+ 62.0941 [2M+2Na+K]3+ 109.113	260	0
116	M101T271	101.059	4.52074	1039	871.67	2674.05	675.675	962.41	1808.68	1299.85	1069.75	1257.35	1004.24	711.742	1142.39	966.771	995.982	1208.81	1107.29	2811.77	913.292	882.207	1366.09	985.758	1715.01	1684.93	820.613	1337.06	1250.68	984.107	1149.79	1129.06	1074.08	1152.92	1117.96	823.941	1543.55	894.296	1142.35	1382.23	904.582	926.365	969.469	1286.69	1020.78	-	-	1798	0
117	M101T155	101.095	2.58087	6139.32	6522.91	2740.95	6447.36	5963.99	5277.36	4661.93	4870.73	5079.14	5936.1	3338.64	7504.1	6539.01	4436.23	6716.01	5964.29	3223.6	6614.82	7167.93	3963.04	5341.49	3606.42	6539.18	3437.74	7225.12	2635.74	12083.9	6673.61	6233	5433.29	16697.4	11357.2	4184.84	12967.7	6165.39	6875.83	16886.2	5735.06	5236.53	3053.44	4845.27	7024.12	-	-	3460	0
118	M101T70	101.095	1.16518	2826.41	5827.77	4465.24	3082.4	2924.94	2973.63	3832.05	6301.03	4347.45	4845.15	3648.23	4825.51	2200.23	4455.52	2496.93	4560.66	4530.48	6339.34	4380.24	4109.85	3561.23	3788.61	4104.5	3770.48	4141.73	6122.46	4154.8	3708.31	4333.26	4733.9	3131.59	3117.58	4114.74	7066.45	3779.17	4701.8	6610.01	4706.03	4221.74	4622.19	2999.68	4994.55	-	-	599	1
119	M102T545	102.054	9.09148	936.891	982.994	967.087	1273.82	973.926	927.557	674.567	723.821	749.195	896.512	832.159	803.488	827.782	694.305	745.376	952.24	1608.54	2053.54	1462.63	716.253	761.772	1012.44	1489.84	997.727	730.891	624.761	653.617	1486.92	566.004	1774.66	947.511	1478.88	942.231	728.698	998.194	1078.37	1406.38	630.149	743.736	919.163	769.153	1638.48	-	[M+H-HCOOH]+ 147.049	2257	0
120	M102T128	102.054	2.1405	1689.26	4355.05	2977.28	4231.65	1160.51	1359.15	3212.5	2102.75	3095.84	1314.35	2242.32	1742.07	3278.6	846.642	1194.26	2982.7	3261.67	3013.02	1343.04	1072.88	1688.52	1795.79	2323.68	3570.85	1209.11	1172.7	4438.93	3246.13	2918.17	1269.19	1361.71	2086.54	8837.02	1364.24	1213.43	1956.14	1295.76	1194.72	2244.74	2076.61	1289.26	1234.22	-	-	2327	0
121	M102T436	102.091	7.27428	32728	39401.1	35578.2	33152.9	27922.9	30226.8	23774.4	31326.3	30298.2	24280.8	29674.1	20373.9	35620.5	50221.5	54507.3	38947.1	38068.6	32757.6	20518.6	29383.5	32321.8	23420.7	21850.8	31810.2	33743.1	38738.8	30747.1	24632.7	42332	21836.4	30240.2	28469.9	36755.9	28477.6	26323	22916	46761.9	60232.6	47971.8	39411.1	44943.6	32217.3	[2][M]+	[M+H-H20]+ 119.095	35	1
122	M102T502	102.09	8.36069	6048.82	1360.39	1437.52	1475.07	1480.39	1561.33	1607.7	1447.52	851.134	1762.79	1205.82	986.275	1190.48	1763.81	1859.26	1802.02	1445.49	1632.68	1210.98	1143.07	2010.7	1019.09	1637.64	1175.22	1285.22	1567.42	1342.58	1112.04	1924.03	1238.83	1718.01	2201.79	1642.34	1137.5	1257.79	1238.75	2004.5	2017.35	1514.36	1579.92	1460.85	1427.09	-	-	1647	0
123	M102T279	102.09	4.65446	3253.5	3184.92	2976.05	2597.27	2425.07	2278.2	2547.35	2952.28	2312.68	2720.29	2050.78	2361.43	2388.5	3067.79	2553.92	2855.77	2208.93	1908.93	2611.96	2548.94	2071.22	2424.11	2330.07	3551.49	1696.76	2780.95	2049.06	4414.56	2310.35	3014.03	2568.36	3074.25	3842.73	3072.39	2332.43	2390.79	2737.7	3039.49	3717.8	2634.66	2823.29	3071.08	-	-	3610	0
124	M102T73	102.091	1.22293	29620.3	24017	20476.4	20001.6	20988.5	20910.7	23389	33775.9	30984.3	25719.7	19243.6	23230.7	18911.4	17583.7	21516.6	21503.9	25944.4	20527.9	21934	12189.3	21899.8	18237.7	18075.7	11936.6	17124.5	20893.9	24545.4	21794.6	17721.7	20048	33349	17728.5	18441	23444.2	20133.5	20235.1	18314.8	22813.9	21989.4	21617.9	26542.5	18685.7	-	-	653	1
125	M102T143	102.09	2.38405	23414.3	25346.3	18829.6	27460.9	19964.4	25322.6	24159.9	34562.2	20645.4	17335.2	26139.6	14753.7	14685.9	16984.9	17644.2	16760	23751.6	19358.8	23911.9	18207.7	17378.5	17898.8	16971.3	21964.8	20084.2	18760.9	21065	30687.4	13983.7	24938.3	25360.6	20762.6	22072.5	18198.1	19657.8	20364.4	19905.1	21223.7	24075.3	28383.5	13850.3	26087.1	-	-	1041	1
126	M102T349	102.127	5.81998	8680.85	10251	8483.4	8474.79	9228.64	9092.39	8880.23	9055.2	8756.92	9391.99	11793.4	7659.04	7751.64	6792.51	6481.81	4482.69	7829.44	7392.29	12262	10978	9910.89	10384.3	8806.01	11770.9	8897.77	10868.4	7097.44	9220.9	5576.35	7724.6	6584.16	8269.03	11026.9	7441.76	7597.72	8961.5	8552.79	7334.31	7708.48	9950.37	11230	11687.1	-	-	3976	1
127	M102T154	102.127	2.57457	2874.28	10625.5	3854.61	2291.32	11491.8	2080.6	1821.89	12478.7	13005.7	15804.3	1603.21	3594.63	11988.2	10309	11333	10123.6	1947.33	11181.2	3546.42	2231.57	2185.56	10863.9	9723.32	5670.48	1821.75	2562.11	3971.53	15336.4	2552.16	2421.81	1415.24	11770.8	5669.64	3097.58	1672.54	2946.76	1692.62	2089.69	9983.45	12255.5	10681.8	2365.2	-	-	3461	0
128	M103T502	103.038	8.36072	1048.02	956.772	1108.45	957.179	853.303	1105.14	1591.07	996.552	462.203	645.516	860.814	624.394	595.508	1078.11	809.366	1106.97	886.373	1150.48	1263.14	646.826	1743.9	640.086	1529.08	720.486	734.572	924.994	789.09	896.377	1066.27	857.26	570.747	2070.62	883.219	586.146	908.785	1249.25	1548.96	1462.79	898.969	632.777	569.377	996.012	-	-	53	0
129	M103T60	103.053	1.00029	2322.55	1660.45	2834.02	6089.38	1299	3394.24	3364.83	3155.62	1913.32	1171.71	1508.44	1989.97	3626.18	5561.91	2609.07	2479.48	3195.23	2562.56	3785.68	2223.04	2363.97	2080.15	2650.66	2315.84	3600.47	2535.93	2265.36	3705.54	2344.83	2900.33	2695.83	2788.71	2439.59	2110.61	2471.82	2236.28	2732.88	2185.05	2703.55	4338.79	4403.27	4216.77	-	-	2	0
130	M103T77	103.053	1.27758	2924.13	2169.9	2054.49	2787.93	3157.91	2106.05	2038.44	2143.27	1861.47	1965.7	2115.34	2029.35	2539.78	2341.84	2190.49	1917.63	1976.91	1933.66	1915.06	1921.27	1796.3	1937.11	2012.96	2659.79	2234.44	1942.91	2008.92	2772.44	1844.6	1839.23	2164.61	2469.97	2014.41	1720.6	2758.36	1699.03	2170.51	1613.12	2860.44	2336.13	3325.64	2117.11	-	-	16	0
131	M103T395	103.053	6.58549	3930.99	3431.97	3630.33	3524.87	3471.64	3478.87	575.202	379.71	466.078	535.137	772.414	623.936	931.287	497.757	702.792	4780.99	12005.2	16256.3	868.219	444.724	901.597	835.632	1051.44	1126.78	937.853	1301.34	1043.9	31130.6	688.76	30086.9	459.921	4910.75	463.076	588.446	566.902	687.386	1147.71	640.672	1175.34	654.967	467.627	13367.1	-	[M+H-NH3]+ 119.072	51	0
132	M103T436	103.094	7.27153	1936.68	2307.29	2495.44	2049.63	1596.78	2114.2	1470.46	1675.11	1470.8	1469.45	1812.77	1256.69	1960.89	2928.13	3147.71	2413.91	2147.36	1941.93	1263.42	1684.8	2001.61	1350.31	1377.32	1832.31	2268.45	2151.55	2079.87	1434.58	2818.49	1044.68	1827.7	1811.33	2208.85	1659.97	1505.39	1507.19	2617.81	3300.37	2629.87	2218.04	2530.38	1885.99	[2][M+1]+	-	1213	0
133	M103T73	103.094	1.22407	1691.27	1325	2253.81	1522.98	1267.58	1455.41	1233.94	1693.9	1804.68	1647.45	891.99	1533.67	1171.72	1045.3	1223.2	1197.48	1468.98	1257.9	1214.03	803.596	1453.17	988.128	1189.76	690.266	1084.86	978.692	1627.62	1414.06	1064.27	1290.68	1923.08	858.743	916.914	1460.7	1343.15	1142.01	1207.06	1428.35	1454.26	1215.13	1600.72	1273.33	-	-	17	0
134	M104T411_1	103.796	6.84707	3307.93	3643.29	4522.29	3299.34	3721.13	3258.82	3147.21	3276.59	2063.16	2343.06	2715.66	3509.44	3001.79	2491.81	2533.56	2378.3	3169.76	3080.26	5036.76	2272.11	3695.35	3689.21	3468.25	3657.36	3180.78	2970.35	3355.3	2828.93	2396.1	3082.76	3225.01	3675.63	2784.22	3233.89	3676.45	1479.54	3010.61	3156.42	4146.67	1705.05	2596.62	2451.61	-	-	15	0
135	M104T525	104.069	8.74812	9227.65	8220.04	9464.73	8707.5	8756.22	8559.65	7787.05	8303.17	7765.87	7767.64	8654.05	5893.04	6725.85	6164.94	7751.7	13233.6	10849.9	8355.9	12113.1	7254.07	9392.52	10728	13040.8	7493.8	8002.03	11437.8	9422.35	11240	8495.2	12234.8	7693.62	8900.4	5254.79	5228.38	6935.31	4098.04	6522.88	4189.03	11198.9	3286.8	3744.72	8788.21	-	-	4227	1
136	M104T511	104.069	8.50898	2660.22	2265.98	2410.37	2194.39	2448.43	2200.13	1876.91	2238.97	1594.61	1935.06	1581.86	1763.83	2576.89	2593.01	2963.28	6663.5	2309.34	2248.55	2296.3	1863.63	1669.42	2056.58	1940.98	2185.78	2773.52	2518.76	2362.76	2108.32	2555.44	1952.5	2272.78	2455.82	1988.72	1851.28	2012.86	1890.23	2433.48	2495.64	14629.9	2426.74	2358.75	2465.01	-	[M+Na+NH3]+ 64.0506	42	1
137	M104T449	104.106	7.48773	201583	128635	72693.9	53496.9	84837.2	74404.5	83285.5	45807.4	41406.5	74336.3	145200	75342.4	70155.6	49526.8	55991.5	78231.8	32228.2	63179.1	155560	70005.2	127474	244168	127907	143775	69303.1	43356.8	228605	93236.9	63678.3	62235.5	94348.2	102930	494709	257718	134277	97824.6	67884.7	57231.4	292604	143021	138813	60454	-	-	2214	0
138	M104T538	104.106	8.9631	44217.6	43846.3	42998.3	40849.8	43698.3	42487	22944.3	26331.4	24638.6	28726.8	28281	23939.8	42004.4	35469.9	50645.8	51426	52742.3	62236.1	30752.8	25892.4	27563.4	27198.4	37523.2	35624.1	37514.8	41433.2	33898.1	42805.3	38394.1	49651.9	33976.2	36899.4	32932.5	36520.2	27607.8	33124.8	60345	50882.9	57713	45861.5	46283.6	60562.4	[3][M]+	-	22	1
139	M104T411_2	104.107	6.84695	2.65261e+06	2.94086e+06	3.49082e+06	2.73099e+06	2.61637e+06	2.37102e+06	2.51818e+06	2.45087e+06	2.21115e+06	1.99529e+06	2.59162e+06	2.45981e+06	2.47903e+06	2.50718e+06	2.07014e+06	1.93273e+06	2.58198e+06	2.30827e+06	4.5632e+06	2.14742e+06	2.80931e+06	2.97642e+06	3.15545e+06	2.97375e+06	3.01766e+06	2.45646e+06	2.6084e+06	2.86299e+06	2.3718e+06	2.58872e+06	2.53764e+06	2.65433e+06	2.15702e+06	2.68048e+06	2.70247e+06	2.21855e+06	2.30066e+06	2.52971e+06	3.22528e+06	2.20378e+06	2.37457e+06	2.40238e+06	[4][M]+	-	15	1
140	M104T266	104.106	4.43814	10426.8	8800.06	10965.9	10207.9	10613.3	11855.2	24279.8	13060.4	6011.59	6851.39	5904.98	7863.39	4198.64	10016.8	12094.5	7096.29	10686.3	12589	19586.4	5612.58	16180.3	9800.03	20406.8	6695.06	5736.95	10703.5	6100.87	9490.98	8647.46	8406.85	11773.5	28322.6	13218.7	7415.61	11846.6	12228.9	27620.6	14166.7	6547.67	8304.17	3413.64	7729.09	-	[M+H-COCH2]+ 145.102	58	0
141	M104T472	104.106	7.86477	40547.6	32504.4	23311.1	38246.7	24134.3	24679.7	22676.1	22233.1	13116.2	16823.7	37611.7	25508.3	26977.7	35993.3	14086.3	20188.4	31545.7	20427.3	55718.8	14978.2	31302.1	64806.6	51156.9	32758	33510.7	17038.1	34899.5	29769	22352.8	26782.9	26135.8	25031.4	32125.6	21168.2	39356.3	24718.7	23561.9	23926.5	51985.9	25997.6	23853.2	20103.8	-	-	182	0
142	M104T512	104.106	8.5396	36773.3	9482.43	16216.3	15352.8	19913	9404.3	9376.21	15440.3	5322.81	23344.5	7923.46	5596.25	8185.03	6612.24	5036.4	5329.77	12833.3	13431.2	13187	4190.6	6406.5	10616.7	7934.61	10481.5	6713.8	5653.03	9597.33	25231.3	13959.4	6335.66	358952	5903.06	6788.06	21652.1	6182.51	6491.06	7345.17	7777.9	10627.6	7715.43	6160.26	5407.39	-	-	2906	0
143	M105T504	104.991	8.40413	933.363	1122.9	833.211	1022.75	940.62	945.664	814.696	843.531	1128.12	988.014	2289.47	1099.89	784.672	815.392	867.832	1124.03	777.567	838.997	704.887	1869.5	918.989	792.772	1048.37	1950.18	781.11	797.268	1137.03	923.376	910.688	900.219	895.573	818.33	2278.6	800.052	980.392	894.262	827.602	862.629	981.126	1132.07	1220.95	1022.98	-	-	314	0
144	M105T144	105.035	2.40132	2769.74	2229.27	1742.26	2020.89	2069.81	1861.35	1970.49	1511.81	1371.55	1106.66	1851.59	1356.01	1289.15	1429.1	1532.24	2087.21	2395.19	2582.84	1664.8	1052.44	1583.43	2341.83	1790.54	1214.1	1160.87	1655.87	2783.71	4806.7	2242.15	5241.51	1512.67	4582.76	675.394	1149.4	1551.46	1372.24	1848.99	1355.81	1682.82	1607.7	1342.97	2651.73	-	-	1042	0
145	M105T61	105.069	1.01768	31928.4	30720.1	26657.2	27498.7	25624.9	34055.9	35305.3	47002	26360.8	26712.2	20684.1	29090.6	19024.3	22831	20898.4	21030.9	23081.1	21177	34021.5	29299.4	31452.3	25126.9	25635.9	33362.2	30855.2	31568.5	28424.4	27455.1	35731.9	23787	21933.9	23073.6	22566.3	19382.7	21659.3	29644.2	19568.4	34478.8	23958.1	70059.3	22122.8	40922.2	[5][M]+	-	2	0
146	M105T289	105.069	4.82406	1593.14	1077.2	1512.91	1117.03	1473.5	3273.51	1116.72	1183.04	856.978	718.367	670.652	828.535	926.057	672.624	796.121	662.19	1876.83	1124.58	1187.56	628.39	1523.55	994.731	1378.45	669.979	1051.2	1006.74	948.909	10477.8	685.275	1778.82	805.116	4708.82	681.381	893.078	1171.16	1225.13	974.772	606.569	1845.47	755.981	646.931	985.336	-	-	4468	0
147	M105T77	105.069	1.27868	6954.6	5765.3	5164.51	5433.7	4956.07	5384.03	7058.48	6188.85	5491.95	5206.31	4898.98	4571.01	5037.5	4264.43	4079.97	4341.28	3751.63	4500.26	6914.1	3904.54	8602.39	6134.02	5909.41	2043.84	4697.14	5038.49	6384.29	5950.01	5321.52	4971.82	5056.46	8584.96	3479.33	4856.71	5766.7	5825.86	5138.06	7343.48	6412.36	6508.31	5428.55	5776.42	-	-	16	0
148	M105T538	105.109	8.95956	2420.17	2679.61	2573.67	2248.82	2532.51	2292.04	1454.07	1434.21	1257.07	1591.54	1498.68	1321.79	2533.95	2065.89	2835.34	2874.14	2793.39	3413.65	1711.1	1586.03	1563.93	1462.77	2434.2	1989.54	1991.74	2309.58	1920.95	2417.32	2096.74	2712.09	1795.25	2036.88	1900.41	2259.54	1816.21	1783.82	3045.54	2906.62	2792.5	2549.95	2461.81	3200.83	[3][M+1]+	-	22	0
149	M105T411	105.11	6.84695	109832	121687	138750	111585	107649	99778.5	103672	97528.7	91600.1	83043.9	105144	101414	103069	102255	85823	80138.9	105025	92372.7	190013	87641.7	114590	120104	128726	123347	124582	98848.1	106620	117469	97342.9	103988	102307	108027	90171.5	107532	106159	91584	95330.8	103465	133521	90420.1	95811.1	99203.5	[4][M+1]+	-	15	0
150	M105T433	105.109	7.2176	9823.44	13394.1	32199.1	41209.5	10415.8	33972.3	9184.32	28343	27238.8	31745.1	11613.7	33545.6	41795.3	30631.2	22510.9	23678.6	9140.47	29098.5	53236.4	18479.4	19604.6	11898.2	54703.9	46162.5	10075.8	4031.43	36427	44312.2	31358.1	32000.2	28785.5	46206.7	27076	41556.9	37592.3	35602.8	27873	33137.7	63126.6	32578.8	31152.3	27332.3	-	-	181	0
151	M105T453	105.109	7.55673	3847.6	3490.22	5009.91	4920.93	3858.66	4380.6	4721.83	3959.24	4275.14	4444.67	9344.77	8222.59	3542.31	4749.02	3047.31	4114.93	3560.64	3546.63	7961.99	3285.4	6481.11	13679.2	8656.47	7174.63	3794.43	2582.97	11390.4	8294.07	4233.81	2406.75	5891.42	5399.26	4856.56	3594.37	5903.23	3112.3	3355.68	2535.67	12886.7	2694.65	4903.82	3437.93	-	-	1748	0
152	M106T61	106.072	1.01424	2575.16	3174.8	3219.73	2360.46	2012.91	2132.81	2864.24	4117.01	2075.3	1605.78	1905.53	1712.74	1292.12	2233.4	1754.13	2212.51	833.393	2462.19	3191.21	1800.08	2644.01	1877.06	1646.57	1572.92	2445.13	2883.6	2156.56	1718.64	2871.76	1690.89	1697.64	2660.12	1228.78	1793.63	1527.81	911.567	1311.28	1838.23	2016.34	5414.3	1728.64	3191.61	[5][M+1]+	-	2	0
153	M106T439	106.085	7.32017	25317.9	25609.6	27839	25212.5	27519.7	24518	37949.8	32327.2	32829	38782.9	22822.2	27393.7	30755.8	20809.6	28124	27116.6	24357.2	21952.7	29471.1	27233.1	21219.5	28042.2	27380	22746.7	32886.7	29559.5	23766.3	25085.6	24299.1	24816.7	30623.7	21899.8	26909.8	24362	25568.7	28955.2	28955.3	25748.7	21726.4	24715.4	28189.2	37029.6	[6][M]+	-	106	1
154	M106T245	106.085	4.08279	3961.22	3333.26	5563.58	3276.92	3832.64	3386.06	5198.58	3581.64	5017.97	4297.86	2995.81	4512.98	3656.53	3799.27	4019.62	3537.49	3721.81	4100.74	6131.98	2764.23	3394.98	3898.44	3651.46	2534.59	4212.45	3716.45	2773.58	4058.49	4249.5	3744.82	3715.75	4480.83	2636.8	4543.09	3945.03	3762.77	4781.89	4639.48	3406.15	3295.92	3192.08	3506.16	-	-	1367	0
155	M106T135	106.085	2.25717	3253.16	2440.71	2381.96	2615.83	2419.8	2770.91	2818.47	3321.39	3350.33	3289.29	2176.64	3010.78	2950.59	2033.2	2758.91	2959.11	2387.66	2515.12	2464.89	2256.42	2024.94	2496.88	2720.86	1950.84	2513.19	2465.59	2803.92	2445	2724.85	2908.85	2738.36	2341.24	2294.99	2778.42	2410.91	2751.14	2913.8	3135.58	2567.13	3014.83	2842.95	2860.07	-	-	252	0
156	M106T64	106.085	1.07487	1764.87	1741.91	1480.31	1656.11	1328.47	1310.83	1162.81	1768.31	1139.64	2959.75	1414.27	901.174	1184.01	1364.17	2194.24	821.412	1031.26	1515.46	1169.12	157.25	1084.81	1282.49	1081.71	1997.96	829.754	866.406	1658.19	1252.45	1907.93	1403.72	1325.22	871.395	842.465	1943.42	964.973	1226.78	1440.35	1931.92	1436.64	1724.52	2037.02	1305.28	-	[M+2H-C6H8O6]2+ 386.183	5	0
157	M106T457	106.085	7.61623	3788.04	3690.94	2671.44	8292.41	8623.06	10414.4	10261.2	3601.38	12679.9	12190.3	8749.98	2364.42	3141.15	1707.26	4469.2	3865.64	2736.61	3218.1	8239.6	8687.95	6505.77	9371.15	4422.07	2588.96	4150.74	11658.5	3585.23	2901.97	8083.57	3351.11	12109.9	3654.63	4789.99	8396.21	3640.8	3226.2	2375.77	9040.47	3768.73	5041.8	4225.03	5015.23	-	-	3198	0
158	M106T411	106.111	6.847	5823.69	6464.23	7195.16	6040.92	5524.59	5426.84	5562.8	5229.11	4436.3	4332.08	5379.05	4928.61	4543.44	5117.22	4686.61	4159.36	5014.7	4909.91	9733.48	4524.75	5547.6	6445.3	6732.15	6325	6404.6	5640.98	5685.53	5465.32	4880.97	5370.17	5419.53	5563.23	4539.52	5645.16	6148.72	4484.48	5212.19	5376.94	7016.49	4441.9	4977.82	5513.12	[4][M+2]+	-	852	0
159	M107T59	107.048	0.982933	2880.43	3155.04	2947.26	2935.63	2519.98	3165.24	3586.33	4684.44	4769.84	3971.96	3411.49	3989.04	2698.18	4030.18	5131.4	3579.45	3176.14	3947.5	3810.54	3719.96	5004.5	4804.6	3225.17	5077.06	3942.21	3367.35	4479.61	3709.65	3938.96	4084.66	3817.4	6003.12	3778.59	2836.58	3297.09	3204.81	3451.45	4278.6	4089.88	4545.15	4130.59	4449.14	-	-	4	0
160	M107T77	107.048	1.2852	2836.71	2110.1	2477.4	2326.41	2325.46	2055.98	1846.41	2529.89	1794.24	1973.27	1279.54	1989.97	1709.57	1529.19	3165.14	1510.55	3014.09	3266.97	2279.49	2086.17	1710.26	1836.79	1862.51	2543.17	3374.36	1777.48	1404.33	3727.16	1743.68	3669.96	1798.05	2276.64	2099.7	2001.84	1664.36	2385.02	1152.94	1727.22	1678.94	1730.24	2912.15	12011.3	-	-	16	0
161	M107T133	107.069	2.21453	21176.6	40678.2	79566.1	41475.5	37386.7	50710.9	42597.1	38934.2	35401.8	38982.2	30651.8	42165.8	46111.1	13500.8	51126.3	37467.1	12793.5	85630.1	35845.2	28435.6	37407.8	11818.3	40586.5	35479.4	39520.7	12596.1	56598.6	9382.04	39582.9	36548.6	39700	35919.4	15342.8	38322.5	45881.8	39096.9	39329.2	20111.2	8865.03	8656.76	41858.1	9431.88	-	-	2609	0
162	M107T56	107.084	0.929642	11154.7	7799.17	8303.56	7573.04	10227.3	7212.92	5127.21	6953.94	6886.12	6801.13	8792.09	4447.71	8181.96	7934.26	6743.01	7380.38	6323.88	9958.54	7819.88	6721.54	10543.4	7937.26	7399.51	6826.09	8732.59	6820.04	10580.3	11011.4	7509.29	7136.33	10211.8	9870.03	7830.54	7187.21	7723.67	8705.88	8044.93	10015.8	10711.9	10284.5	11554	7979.11	-	-	1	0
163	M107T75	107.084	1.24248	6295.94	5663.26	6451.14	2686.08	10838.4	6135.67	4907.99	5277.34	4552.7	12208.6	5184.37	3428.73	3614.6	2878.89	12926.5	4375.08	2298.18	2788.88	5065.6	10804	5386.72	7018.34	4146.52	2650.2	10368.2	3615.93	5551.68	5781.51	11482.7	11438.4	3577.91	2142.82	3232.35	7266.79	5634.58	5993.73	3232.45	5886.42	6727.31	3266.76	5929.28	4421.29	-	-	17	0
164	M107T440	107.089	7.3251	1132.19	1320.61	1374.98	1293.98	1299.75	1288.58	1733.74	1418.63	1582.47	1739.54	1147.28	1395.73	1326.93	989.75	1411.05	1370.97	1158.93	987.097	1436.33	1400.58	1051.4	1284	1151.93	1263.39	1561.6	1382.09	1197.9	1226.56	1180.23	1317.83	1462.07	1151.43	1140.75	1042.53	1304.59	1321.59	1292.63	1229.21	1157.06	1203.93	1430.69	1492.95	[6][M+1]+	-	106	0
165	M108T117	108.043	1.95372	3843.48	6166.43	6962.93	8567.25	5728.22	3462.28	1549.19	7304.95	3608.71	3404.5	4930.42	7688.92	6097.49	3865.67	2682.18	1999.7	1404.71	2942.15	16169.2	1895.48	6596.81	3465.26	6503.82	3773.42	4234.29	5975.75	4539.7	2897.73	2352.91	3450.6	3809.07	12733.9	1998.65	3031.55	3412.46	3601.74	6650.11	5118.05	4547.56	4171.65	6121.27	2109.87	-	-	1122	0
166	M108T70	108.043	1.16675	2325.28	2611.39	3084.55	1861.35	3194.54	1788.08	1669.8	2270.71	1948.9	1716.57	1577.51	1758.97	2024.54	1373.6	2270.84	1777.29	1568.53	1556.76	1547.83	1724.47	1441.4	1663.37	2156.77	1513.73	1489.23	1781.88	1768.34	1603.74	1851.89	1660.03	1621.74	1525.49	2215.88	1191.99	1543.07	1664.05	2035.61	2151.87	2352.28	1546.39	1698.62	1691.19	-	-	8	0
167	M108T153	108.079	2.54997	5885.17	4166.18	3642.15	4814.71	2046.59	2912.16	2679.62	2311.54	3908.05	4834.18	3379.92	6785.65	5776.63	3115.31	4521.83	7519.45	5581.74	4276.67	3434.02	4778.87	4464.53	2473.85	6212.91	3424.98	5426.73	4496.89	7883.35	5201.2	3862.91	4626.93	4528.97	4580.45	3518.48	2476.15	4098.47	5183.99	6243.54	9098.24	5255.57	6852.09	6100.8	3918.08	-	-	1141	0
168	M109T517	109.027	8.62349	6218.08	5617.54	6117.02	5658.59	5614.84	5645.79	5006.46	4723.84	4917.91	4953.53	4969.63	5178.71	5764.77	4740.37	5569.08	5593.2	6077.76	6110.35	5239.47	6081.14	5418.34	5741.87	5372.75	5145.63	5156.72	5307.08	5006.17	6976.48	4871.52	7179.88	6147.99	4967.86	5538.33	5443.28	5308.87	5123.93	5891.77	5649.91	5742.2	4829.44	5407.02	6934.01	-	[M+H-H20]+ 126.031 [M+H-C6H10O5]+ 270.076	21	1
169	M109T534	109.027	8.90289	999.832	909.422	1185.83	740.466	675.713	869.812	635.156	874.827	757.845	731.648	1006.04	813.296	850.195	625.351	1065.67	958.028	1193.02	1156.86	797.37	827.474	799.334	1022.79	900.106	875.952	1096.01	1124.98	838.289	1299.99	826.075	1372.48	1076.65	831.059	932.718	956.115	738.51	853.042	1015.25	981.701	790.48	706.13	968.01	1416.63	-	-	2377	0
170	M109T63	109.063	1.04658	12031.5	10186.8	4162.15	10097.5	3491.07	3345.52	3527.64	9607.77	3690.3	8723.4	9851.63	4944.97	2651.68	9570.06	8517.82	9793	2520.08	3436.64	11208.8	7090.63	4614.01	9425.37	6278.8	3224.47	9094.1	10316.7	4442.06	4032.33	4648.95	3450.29	4186.8	12195.6	10871.3	10563.1	10123.6	3753.75	3336.18	10192	4499.66	3130.44	11437.3	8723.14	-	-	5	0
171	M109T65	109.1	1.08233	38599.3	14038.9	11955.9	18715.3	28031.6	11856.6	8461.74	28138.8	11273.2	12763.3	7809.09	12610.1	13695.2	9218.98	10819.9	14690.7	13412.5	15021.3	16032.2	4299.12	14625.8	9018.86	9840.04	13328.8	8587.04	12072.1	12913.5	10971.9	11480.2	12375.2	15140.4	41838.7	20440.9	17441.2	7035.83	18125.9	39836.7	20793.6	16126.2	16603.1	17926.6	16941.2	-	-	5	0
172	M109T240	109.1	3.99508	3000.62	6191.59	8263.26	2604.22	3159.39	2605.33	3322.7	5523.12	2011.63	2158.48	10320.9	2162.83	2830.07	3265.87	2282.41	1769.11	1910.79	2201.15	6098.68	1859.42	11992.4	5275.83	3977.25	4680.7	2431.57	2312.22	2891.52	4568.22	2529.2	2346.84	2150.75	4680.61	1701	7058.83	3250.49	2549.26	2698.46	2802.63	2533.08	2068.91	2186.97	2196.91	-	-	1555	0
173	M110T78	110.059	1.29309	4883.3	5952.12	3614.87	13087.8	3599.05	3645.31	11899.1	5336.93	15482.4	13109.2	19920.6	4686.75	15435.3	10928.8	13291	3719.49	3900.15	11552.3	10148.4	4036.42	4558.62	4159.1	15198.9	18613	3477.28	13152.5	14434.1	7780.2	7401.86	17526.7	4587.66	4976.77	8024.51	12639.7	14875.9	8029.41	12094	10659.5	7044.64	3064.11	4284.54	5355.26	-	-	16	0
174	M110T296	110.059	4.93843	963.473	988.488	923.71	787.573	778.801	874.837	840.906	915.266	796.75	1142.73	956.374	745.141	879.28	758.525	1063.67	976.828	891.872	870.305	1015.95	927.536	925.166	1179.04	1162.84	830.93	1444.06	1223.18	796.47	757.42	2884.55	1040.22	817.717	1043.4	1629.47	982.287	700.239	862.812	903.964	746.509	1153.99	834.582	887.575	945.57	-	-	2684	0
175	M110T575	110.07	9.5845	5769.61	1752.08	4098.03	5120.48	2006.71	2265.27	1363.49	1445.32	4563.37	1501.36	703.832	947.498	994.503	872.135	1448.5	1438.39	8785.68	6335.87	3557.39	640.666	895.494	614.277	1206.54	1086.2	1133.41	1571.52	6345.73	23783.8	3057.38	5758.47	1582.73	1790.21	711.963	5308.55	1037.34	2221.39	1620.96	1738.35	1125.89	888.39	1382.84	2325.51	-	-	313	0
176	M110T608	110.07	10.1307	613.032	1079.17	735.633	1073.41	1405.23	876.612	575.771	613.067	603.623	603.469	1048.46	693.844	661.615	615.357	645.859	1522.81	4942.81	1366.32	429.103	619.209	609.187	599.895	2122.19	1587.1	611.739	599.023	1115.34	1399.67	864.807	1687.61	570.166	1079.14	571.118	747.005	894.451	2102.78	740.343	697.131	648.534	846.938	860.328	1908.18	-	-	4425	0
177	M110T59	110.103	0.97855	2945.4	1409.74	2077	1234.36	1337.25	2030.85	1724.36	2146.01	2703.48	2287.31	1127.83	1442.81	1224.81	962.014	1717.69	1400.76	2010.35	2171.38	1577.66	1518.05	1367.51	1806.78	861.754	3011.18	2670.67	1351.47	2852.63	1548.91	1073.04	1462.31	1293.81	2658.66	1724.34	3494.49	1788.58	1459.58	2736.52	1858.71	1415.6	4050.7	1672.79	1732.62	-	[M+3H-CH3]3+ 342.324	4	0
178	M111T426	111.043	7.09249	1371.79	1178.38	1610.15	1244.29	1323.04	1292.79	2126.65	1943.97	1968.04	1949.46	1862.8	1264.37	650.367	640.255	687.12	1053.77	1032.33	1143.57	2801.66	788.163	1480.91	1632.47	2013.63	1462.34	988.209	901.671	1495.84	1442.45	787.886	1614.42	1787.41	730.765	685.277	923.077	1204.42	767.078	1126.8	1223.73	672.09	451.377	724.62	1330.68	-	-	98	0
179	M111T68	111.043	1.13702	2968.23	2912.93	2707.5	2868.63	2348.08	2526.42	5145.26	2586.32	7065.8	3377.59	2446.12	2666.11	2599.64	2365.73	3245.91	1871.88	2222.12	2322.79	3767.96	4826.23	1856.95	2780.92	3278.12	2060.06	2916.66	3161.98	2465.03	2002.93	4195.62	2815.65	5824.09	2470.77	2245.47	2646.07	4100.89	2812.5	2874.91	2683.53	2376.39	5250.07	2838.2	2721.18	-	-	753	0
180	M111T511	111.054	8.5092	1833.37	1595.34	1615.34	1468.18	1735.35	1457.94	1365.54	1629.12	985.687	1222.71	1123.24	1329.24	1686.42	1674.81	1950.79	2083.65	1894.28	2687.65	1517.32	1270.86	1251.07	1310.03	1342.44	1697.87	1757.99	1647.42	1819.43	2901.46	1906.07	2527.98	1527.44	1960.47	1554.42	1223.82	1251.78	1356.44	1511.51	1740.1	2041.8	1768.14	1862.43	1850.9	-	[M+H+HCOOH]+ 64.0506	42	0
181	M111T275	111.054	4.58942	10667.3	8056.1	7470.06	10885.1	11518.3	19736	27489.5	6877.38	6057.93	15951.3	7666.93	30386.9	7469.04	18251.3	6120.69	34044.6	13872	10464.8	7642.15	7290.73	6296.5	10704.5	18197.7	22045.3	9235.58	6378.71	10120	17396.3	8151.35	12337	6245.51	7334.15	7978.46	4944.87	5602.76	15423.7	7434.26	8867.72	5485.65	19514.7	16724.6	45595.2	-	-	3530	0
182	M111T55	111.079	0.924217	5154.95	5781.89	5203.85	4781.76	4648.03	4869.8	4182.19	3631.75	5431.71	4580.6	6315.39	6136.16	4747.02	6780.29	5003.4	5903.61	5576.17	5956.93	5185.79	6370.55	5959.87	5507.67	5441.81	5164.82	5590.51	4821.88	6589.74	6349.02	4849.69	5169.5	5306.18	6341.93	5985.16	5753.95	7051.89	5657.03	6225.6	10068.7	6043.23	6263.15	6770.2	6370.71	-	[M+3H-CH4]3+ 346.249	1	1
183	M111T78	111.079	1.30242	12178.9	2828.69	8147.34	7063.52	6507.69	2685.81	4054.76	2709.89	10232.2	2361.29	2662.98	2572.48	1839.45	10481.3	2508.23	9154.03	1084.64	7023.47	4175.01	9228.92	3237.38	2760.79	5299.27	7134.17	10156.6	2295.38	2494.9	7516.89	8091.96	5751.24	2752.49	9830.43	9627.85	4587.33	2387.37	6641.88	2283.25	2364.56	8874.05	8437.24	2718.99	5834.1	-	-	16	0
184	M111T274	111.09	4.56399	10843	1674.92	7486.21	1665.64	1785.09	1390.59	1588.51	8952.57	2779.65	2125.95	1624.88	8114.03	1240.48	7659.44	7514.02	9834.31	10459	1726.06	8297.67	6422.75	2306.89	1758.42	1876.45	7199.82	1446.46	8385.43	1830.6	2578.59	6843.36	1925.77	8223.02	3384.64	6619.93	7055.38	1389.47	6668	8863.31	1684.16	1635.74	7010.24	1826.45	11196.8	-	-	3531	0
185	M112T329	112.049	5.48708	6456.06	5736.77	5860.96	6554.97	5565.65	5879.7	3637.05	4278.98	3517.5	4416.05	9303.56	4003.28	4424.13	4694.95	5358.73	6100.01	5425.86	5754.23	6814.78	1090.56	6247.43	6676.33	5544.65	8614.81	4779.2	4347.2	5606.26	5899.01	4009.47	6456.03	4088.53	12853.7	4627.01	4018.77	5533.06	5517.34	5409.58	6435.55	8646.65	5024.66	4452.74	5719.49	-	-	216	1
186	M112T376	112.049	6.26451	5110.1	4839.63	5274.1	4194.95	5407.44	4503.87	2895.63	3873.38	3022.71	4685.75	6045.18	3462.78	3792.01	2636.66	3767.77	3985.37	4051.22	14313.4	5865.82	3363.66	4336.39	4924.06	6848.55	3533.19	5432.28	4210.41	5089.33	4772.71	3859.44	9884.95	2921.18	3441.95	3282.31	3710	4569.59	4087.98	4434.8	3860.82	7569.25	3544.19	4267.19	5230.41	-	-	2119	1
187	M112T398	112.061	6.62617	3327.84	4292.5	1483.99	1754.76	1879.82	1451.91	3447.72	4584.77	1461.39	2051.67	2098.53	1514.13	5087.51	3953.9	1332.02	3453.71	2044.44	2057.08	1720.65	1699.43	1764.84	822.694	1595.81	5315.66	1453.43	1677.49	2026.1	2049.65	4623.5	3078.3	3424.19	731.749	1973.34	1941.08	1244.38	1423.36	1423.23	1582.33	1615.84	3295.73	3458.96	2050.89	-	-	3802	0
188	M112T132	112.074	2.20012	4703.36	3429.4	2301.12	4005.23	1863.27	4579.38	1386.93	4268.56	1483.84	2124.72	3980.67	3434.19	5635.83	3689.37	3319.63	1582.06	1555.4	1211.56	3416.73	1383.89	4386.5	1383.97	2476.89	4992.38	2736.53	2518.64	2322.04	1674.42	1480.06	1617.67	1749.12	3382.05	1678.54	1993.18	3516.97	5928.32	1979.66	3597.63	2775.78	3013.86	4111.47	1852.37	-	-	2610	0
189	M112T99	112.075	1.64641	2954.57	2213.52	1542.63	1757.85	1518.3	1926.46	4169.82	2298.34	1756.17	1703.93	1809.92	1555.41	2447.25	1370.58	2026.13	1385.49	3887.27	1019.03	740.112	1361.23	2225.44	2109.64	2238.59	1737.91	2328.88	1636.97	1783.26	776.321	1846.16	1957.46	1579.62	1854.85	1843.9	1957.85	1594.4	1927.55	1555.44	2174.3	2317.03	1593.82	1828.16	1909.72	-	-	1279	1
190	M112T406	112.086	6.76973	3728.53	2594.72	2563.43	3255.02	3320.52	3520.86	2393.08	3210	1569.62	1697.31	1910.23	1478.6	3484.92	2254.16	4490.27	3122.9	3690.6	4317.59	1789.9	1091.93	2991.23	1951.08	3751.73	2158.77	3196.81	4749.89	4219.79	5484.5	2902.65	5528.12	2021.17	3879.91	2522.56	2367.69	2052.08	3977.79	4806.4	7253.32	5556.46	4995.86	3098.48	7004.67	-	[M+H]+ 111.076 [M+H-H20]+ 129.09	192	1
191	M113T551	112.998	9.17817	1513.18	1579.74	1511.3	1421.96	1523.03	1448.71	1814.59	1961.65	881.666	935.181	1120.53	1290.63	1486.54	1341.61	1181.38	1469.81	1958.55	1154.37	1898.2	886.495	1231.34	1563.94	1410.58	1459.44	1114.46	1271.6	1369.87	1852	1319.92	1449.69	1223.96	3226.52	730.141	1202.29	1568.32	1252.32	1143.11	1278.28	1906.51	1149.43	1460.92	1780.92	-	-	4062	0
192	M113T437	112.998	7.28777	1162.29	1129.26	1117.63	986.413	1121.84	1113.42	4047.23	2380.8	496.946	449.375	708.292	481.646	430.979	1046.65	790.089	786.862	1011.21	1299.86	935.194	641.792	652.953	1344.39	1874.15	1108.96	770.1	656.572	894.858	771.599	1027.22	440.49	685.353	1484.63	1510.11	507.756	1030.89	899.58	674.726	1125.08	798.946	641.999	661.649	1261.64	-	-	1210	0
193	M113T284	113.033	4.72748	3713.14	3985.11	3550.27	3269.34	3573.93	3592.83	2150.65	2111.77	1242.4	2158.11	2551.22	1923.94	3973.95	4115.6	3711.5	3438.43	5003.68	5077.45	4608.99	2347.42	3189.97	3959.36	5731.12	2544.7	3305.24	3458	4227.66	4981.42	4073.38	6383.84	3871.05	4709.72	3640.93	3414.3	2877.81	3400.15	3655.51	3499.07	6592.94	2713.31	3175.25	4612.08	-	-	1987	0
194	M113T151	113.033	2.5189	3363.49	1956.25	1766.59	1968.39	1957.29	2116.17	755.852	1462.66	1047.24	1043.19	1828.95	989.92	5879.51	1648.24	937.38	825.312	741.472	1109.09	2993.69	1135.2	2164.81	2142.08	3539.71	3851.48	690.603	866.033	3840.47	2121.18	1132.7	2003.58	1126.08	12145.5	1244.9	985.818	1299.12	1357.98	1043.23	739.12	2689.67	1423.19	780.517	1221.43	-	-	278	0
195	M113T219	113.07	3.64368	6471.21	4444.29	6109.49	5241.29	5818.58	5931.23	6689.84	4140.9	3475.73	5281.75	5961.15	3537.08	4394.14	3331.65	3064.59	3317.03	4588.43	5204.31	7603.92	2472.53	5495.5	5011.07	5437.7	4420.31	4752.75	3889.31	3497.46	5030.76	3725.05	4149.16	5810.09	37782.5	2398.32	2975.28	4768.52	3974.49	4627.44	3146.36	4743.36	3963.81	3624.02	3642.42	-	-	1906	0
196	M113T55	113.095	0.916658	2246.16	2188.58	3391.74	2774.74	4437.18	2089.21	1089.4	1405.08	1993.93	3755.9	2039.16	1219.69	1814.28	3493.48	2037.18	2858.79	2177.94	2568.42	1749.59	1179.87	2545.34	4236.54	1603.77	3941.83	1544.51	2709.32	3056.16	2567.21	1571.59	2435.55	2198.84	2589.98	2943.6	3454.49	3165.67	3121.63	2272.13	3125.2	2380.8	3787.25	1907	3058.92	-	-	1	0
197	M114T454	114.054	7.57035	893.305	1531.43	1142.1	1373.79	6332.74	883.912	6283.06	1415.8	6359.21	6249.77	787.434	858.65	1034.83	6625.69	7038.28	1563	712.493	1545.01	6116.72	6601.19	1548.39	6750.3	6719.21	1839.46	1246.42	6309.72	6913.93	1793.72	5958.33	1353.95	6547.35	1209.99	1317.24	1221	6618.68	5804.98	1306.21	516.958	1323	7406.68	1589.57	1906.97	-	-	3199	0
198	M114T74	114.09	1.24138	16462.8	15151.7	14277.8	13834.8	13461.5	14561.7	17471	17294.7	17539	15997.5	14237.6	17935.6	14179.6	13951.7	15244.6	13843.6	15232.3	13999	16656	14069.7	12249.1	15152	17169	12708	13129.2	13925	13242.8	12270.3	13285.6	16096.5	15272.4	65785.3	14208.6	16427.6	14973.7	15068.7	14458.2	12130.1	13857.4	15688.5	14057.7	15173.9	[7][M]+	-	17	1
199	M114T245	114.09	4.08294	19893.3	15181	23163.2	20091.1	18303.5	16068.6	23827.9	17596.9	20649.8	17444.6	13924.5	17910.1	17654.7	19710.9	18395.4	17048.5	16342.2	18954.7	28547.5	13602.2	17663.9	21296.3	16214.9	10768.5	18334.3	20844.4	14620.3	18645.5	22629.4	17507	16577.3	20685.2	12569.6	19071.9	17079.8	18447.5	23684.9	20159.3	17139.8	12070.7	16524.3	16456.4	-	[M+H-H20]+ 131.095	41	1
200	M115T518	115.038	8.62538	2379.36	2134.67	2206.35	2252.25	2020.96	2360.97	1922.66	1783.48	1789.1	1991.76	2028.64	2162.83	2161.62	1898.33	2322.7	2086.97	2295.77	2483.2	1922.67	2209.1	2096.88	2257.9	2277	2300.99	1950.8	2416.08	1793.25	2566.08	1793.1	2760.35	2486.46	2037.53	2201.22	2148.92	1978.12	1972.2	2361.58	2014.55	2033.13	1683.94	2142.68	2744.58	-	[M+2H-COCH2]2+ 270.076	21	0
201	M115T54	115.053	0.8937	12482.6	10912	8951.2	8784.63	7420.03	7426.82	7593.61	9634.26	2744.92	6272.86	9155.37	11307.1	10858.2	8152.19	6950.3	5040.2	8649.45	5871.72	13622.7	8000.27	14016.6	11800.8	9122.6	9357.41	13499.5	5681.76	14018.6	9589.66	15735.7	6033.74	6281.31	12461.8	7575.74	6903.22	11324.2	10319.8	6449.9	7656.38	12541.3	11529.4	9591.95	19514.4	-	-	3	0
202	M115T72	115.053	1.19315	14090.5	11901.1	6239.88	5773.02	6719.79	6125.25	6029.6	13773.2	6201.31	4088.78	11634.3	5361.11	6960.71	5591.28	5654.22	7336.38	5799.69	18369.1	9070.28	5394.93	8231.89	7234.94	27436.9	5459.2	9573.8	6006.44	6690.41	7747.83	6891.77	5612.63	5557.09	14838.3	5725.77	4915.97	7800.36	11476	5912.62	11206	5406.73	7977.3	8067.65	7610.53	-	-	681	0
203	M115T97	115.085	1.61272	2176.03	1383.91	1099.27	1244.89	1136.71	1098.89	1218.28	577.477	1498.78	926.428	2013.98	1208.92	2100.54	2584.08	1777.49	449.922	1557.86	447.286	1196.38	1248.97	2091.99	1464.41	685.377	1288.15	2108.55	1685.58	2125.31	937.031	595.046	1285.05	843.873	1494.36	874.289	669.203	1407.16	2167.09	651.927	708.355	1360.88	614.542	1953.97	1776.35	-	-	130	1
204	M115T75	115.093	1.24248	10602.8	6241.33	6304.75	1130.58	893.411	1024.92	1030.86	1059.19	3054.34	5731.73	973.983	1639.93	6084.3	980.019	973.967	1345.23	2750.97	938.782	9280.03	1178.49	1237.05	8065.36	2039.91	5188.99	6930.16	5606.43	8642.45	5695.55	1495.61	621.702	836.019	2318.65	4736.87	704.7	6201.22	882.974	6035.52	7482.97	1388.06	1283.92	5453.12	840.35	[7][M+1]+	-	17	0
205	M115T165	115.085	2.74317	3469.68	1132.78	810.749	1137.34	2846.62	1073.87	1117.46	1340.39	2543.3	553.8	2651.47	2439.77	2747.08	1684.88	997.761	1327.48	2023.77	2500.87	1991.66	2132.71	3508.52	3079.59	1982.01	2825.97	1087.56	1036.38	2840.08	1675.09	956.569	2264.39	2720.53	1284.87	2555.56	1150.16	1569.64	3266.18	2198.89	2488.18	1311.11	2548.38	2737.67	2561.33	-	-	244	0
206	M116T319	116.044	5.31998	1176.03	1286.82	1193.5	1386.44	1176.86	985.884	825.643	790.254	1071.53	739.756	1388.8	993.116	1269.48	832.121	1145.62	908.545	1428.53	1237.82	948.611	689.723	960.359	941.455	782.022	1017.01	1229.55	1418.6	1177.11	936.631	1483.21	1181.49	1019.44	1536.71	1045.44	884.802	1116.68	1085.39	1192.58	1834.68	1484.5	1024.81	1407.53	1429.49	-	-	2782	0
207	M116T277	116.069	4.61129	2307.14	2034.82	2100.19	2107.95	1980.42	2245.34	2380.47	2088.86	2089.22	2252.99	1951.91	4713.49	2118.35	1564.68	2791.93	2711.27	2392.56	1418.06	2159.32	2333.76	1673.53	2186.75	2243.33	1613.47	1689.4	1909.15	1134.77	1623.78	1863.16	1739.45	2234.28	2457.18	1798.28	2374.58	1515.08	2407.11	1682.69	1161.21	1585.82	1395.88	1370.92	2169.93	-	-	3565	1
208	M116T136	116.069	2.27277	5437.85	4955.91	3980.32	4655.03	4114.01	4430.38	4545.77	4740.22	4076.05	7851.09	2186.03	6564.98	4969.61	4116.69	4799.27	5716.7	8352.12	4355.95	5623.02	3666.12	8082.94	3759.53	4832.17	3722.51	4926.86	3866.14	5094.4	4947.64	3976.22	4519.32	4418.81	8705.1	7972.07	8025.88	7881.95	4632.96	4306.3	5350.31	4979.36	4326.81	7368.88	9576.99	-	-	4082	0
209	M116T188	116.069	3.12615	20030.6	15245.4	17411	16246.5	17625.2	18308.9	27345.3	17013.1	14266.6	17035.5	21779.7	16068.9	16149.3	14311.8	15076.1	14530	10879.2	16723.8	25727.2	6994.17	15908.6	15421.1	19513	15058	13040.7	10583.9	15214.8	18878	14728.3	13532.5	16327.9	26070.9	11149.2	15459.3	16419.3	11120.5	15247.4	13033.7	22548.6	13996.6	11413.7	16029.2	-	-	2430	0
210	M116T453	116.069	7.54577	36251.7	39014.5	39996.4	37412	36480.8	38809.4	6548.88	9374	6421.81	8658.51	9371.45	7572.97	11778	5877.21	11780.4	41394.7	140503	141348	13327.6	6978.35	15425.2	9848.61	14607	15887.9	10903.1	15434.1	13244	268916	9242.66	274863	16914.1	34289.9	12899.1	7023.26	11244.6	35022.5	17399.5	11389.7	14822.4	6691.92	7696.88	130711	[8][M]+	[M+H-CH2]+ 129.076	57	1
211	M116T71	116.069	1.19098	3358.39	3304.61	3741.41	3299.17	2624.92	3708.71	1610.7	3262.53	2346.43	2386.63	3540.53	2579.01	2770.27	2579.08	2070.37	2876.34	2564.41	3045.34	3483.35	1867.93	4497.53	4322.94	3996.32	2734.03	2154.7	2301.67	2924.81	3168.26	1890.31	3653.99	3195.71	3439.09	2326.75	3942.22	3061.82	3388.34	2128.24	2638.88	3711.13	3068.34	2872.85	3133.55	-	-	9	0
212	M116T435	116.081	7.25047	1052.46	789.283	706.794	713.095	779.898	793.264	726.235	1012.58	661.145	681.86	900.689	609.072	743.937	823.937	751.534	930.207	689.094	675.736	1390.05	901.028	1005.14	1011.76	809.405	909.934	764.879	764.013	1028.34	973.508	840.324	739.221	746.502	1404.34	711.035	680.885	813.188	1139.61	742.589	831.643	753.914	1012.14	974.129	936.148	-	-	3367	0
213	M116T323	116.106	5.38757	2781.96	2604.43	2641.94	2833.55	2396.69	2680.71	2721.88	2924.5	2679.71	3740.97	3000.41	2631.32	2151.24	2000.74	2132.23	2601.91	2227.52	2506.94	2313.34	2379.21	2142.62	2024.26	2069.3	2755.08	1951.83	2287.2	2058.27	2436.58	1999.62	3173.25	3333.69	2744.33	2844.53	1900.32	2495.77	2254.84	2747.48	2790.11	2160.14	2622.64	2460.43	2739.18	-	-	37	1
214	M116T342	116.106	5.70049	999.238	1362.5	1038.28	841.428	1034.05	1087.43	929.944	894.29	836.622	1054.47	1075.98	959.676	973.165	1231.92	1234.8	1342.91	870.918	875.25	1192.69	980.117	1305.15	954.405	951.438	819.694	1156.79	776.824	892.878	1292.25	1027.33	1246.68	893.982	981.066	1308.39	825.194	1285.69	1687.47	1373.99	1259.74	1247.5	757.641	710.814	898.597	-	-	2800	0
215	M116T73	116.106	1.21218	3855.55	1142.19	790.301	691.827	1898.89	735.14	2043.67	2098.29	1384.76	2365.17	964.496	1057.56	3021.54	2877.12	623.917	2927.5	1163.64	3825.59	1001.6	1130.33	4492.18	5342.45	779.57	1133.48	913.741	787.456	1099.2	3600.48	2139.79	1615.22	1170.67	932.221	984.514	4393.48	2236.7	782.392	1058.33	1185.95	3673.56	801.655	2915.37	3919.15	-	-	9	0
216	M117T54	117.053	0.9081	792.509	2430.14	580.482	2002.91	1633.57	1469.77	1286.23	1456.55	1413.31	4532.3	696.295	1138.99	1189.88	1401.18	1146.48	1193.5	709.854	1999.65	1777.34	1086.57	1965.42	1052.93	1314.62	945.379	4474.32	3321.61	3769.97	2157.58	1245.43	4266.06	1168.09	1198.82	1025.11	1254.5	2345.58	834.675	834.801	2013.99	1180.95	1638.25	3830.55	1574.2	-	-	7	0
217	M117T76	117.054	1.26394	1053.74	970.466	1211.55	793.293	3509.07	951.667	2657.8	1501.65	1377.67	2345.04	1132.82	1513.5	1969.78	1015.98	1357.97	1302.15	1133.78	1192.32	3992.06	1723.93	1227.22	953.354	1023.63	907.326	1420.89	970.616	2175.2	2262.9	996.583	2270.24	1498.09	1160.96	1067.38	1501.78	2353.76	1402.35	2419.52	960.954	1261.55	1179.49	1866.91	1277.37	-	-	881	1
218	M117T56	117.069	0.932017	4076.9	3885.14	3525.64	5345.42	2571.02	3222.53	3551.42	5452.69	4254.31	4485.36	3594.47	4319.33	4374.52	4258.61	2287.35	3442.81	6510.09	3542.26	5787.99	3762.99	7758.75	4572.93	6052.67	5611.06	2780.44	3674.76	4651.07	3889.3	3301.28	3912.41	3680.26	5975.06	3439.47	5577.41	4796.93	4635.03	2998.74	4130.9	4981.49	4409.94	4766.98	4014.5	-	[M+2Na+K]3+ 266.256	1	0
219	M117T516	117.065	8.5968	451.559	700.626	635.949	594.685	490.703	613.155	469.79	455.493	466.382	463.16	466.087	510.694	710.215	776.221	911.158	565.32	951.766	753.467	479.878	557.436	555.91	506.953	510.11	476.491	477.242	608.429	537.927	678.082	615.943	660.103	664.93	1074.39	556.172	591.901	599.015	589.95	1016.82	728.467	843.091	774.802	862.919	605.749	-	-	2907	1
220	M117T74	117.069	1.23675	3439.78	3347.49	4890.32	2684.47	3178.98	2738.93	3155.85	1945.38	2765.69	2726.27	2344.27	2345.49	2309.95	834.227	3076.36	2270.05	2477.18	2613.27	3329.39	2398.88	3602.27	2963.31	2768.62	2134.79	2467.02	2641.74	3059.97	2849.41	2625.08	2800.13	2291.69	32685.4	1995.65	2872.15	3430.87	3383.98	1523.64	3219.2	4028.07	2635.02	2684.94	2534.55	-	-	17	0
221	M117T453	117.073	7.5438	2276.38	2469.2	2376.68	2344.6	2209.7	2233.17	672.572	764.181	616.038	637.8	806.4	678.564	816.554	640.228	951.606	2232.15	6792.22	6404.33	1519.21	604.592	1050.92	911.4	1037.67	1053.05	944.748	977.612	965.545	11260.4	715.276	12676.9	1419.07	2328.38	1038.72	744.93	974.974	2261.77	1079.95	867.26	1159.12	763.451	639.887	6094.06	[8][M+1]+	-	57	0
222	M117T187	117.072	3.1225	1889.87	4791.73	2450.63	4727.33	2146.93	7522.45	3169.33	1958.88	3780.8	3764.19	3473.39	2380.2	4085.54	1631.51	5311.14	5567.15	5143.21	5298.46	2868.64	3512.86	4364.53	2056.68	3539.79	1802.43	5407.76	5798.24	3298.09	4086.56	5619.65	2060.76	983.032	4490.8	3327.95	4166.94	2148.98	3171.57	2641.38	1929.65	2965.55	1594.53	7707.84	2056.73	-	-	203	0
223	M117T193	117.09	3.21635	7130.39	6532.08	6709.5	6980.15	11154.4	7031.79	4295.27	4571.13	3472.59	6200.6	6422.02	6901.03	7801.11	12525.8	9585.46	8813.88	4989.19	5157.46	5395.06	4185.85	5666.41	7859.94	3230.04	4994.3	6307.21	9814.67	5506.25	5253.6	5979.85	8450.01	10342.8	5660.18	5175.17	8415.01	3522.78	4651.73	7255.81	8420.08	11032	12356.5	10198.3	7868.55	-	-	3057	0
224	M117T419	117.101	6.97877	2389.05	2355.06	2709.74	2256.54	2195.68	2359.17	2086.66	2354.48	2657.77	2276.16	1950.89	1787.88	2906.7	3770.77	3670.64	3842.73	2693.14	3341.43	1351.7	2481.54	1989.33	1635.36	1596.29	2314.48	2372.06	2731.83	2635.62	1457.21	3165.76	1649.29	2000.3	2170.35	3258.86	2410.23	2135.24	1983.61	3145.23	4445.06	2793.14	3937.85	3333.21	2462.46	-	-	3971	0
225	M117T61	117.09	1.02012	2941.83	1787.89	2513.82	1530.17	1026.64	576.072	3774.71	2521.76	1295.8	1734.06	2125.37	2151.11	1438.01	1634.58	734.053	1386.22	1525.24	1201.58	1612.54	1953.34	1183.63	937.716	2133.08	1997.03	1182.32	1034.37	2900.13	2574.9	1390.56	3733.82	1406.61	1024.92	2033.02	1786.98	1650.81	1375.14	1516.8	1076.44	1266.07	2661.69	1976.51	1154.17	-	-	456	1
226	M118T414_1	117.732	6.89424	532.666	723.263	476.804	757.917	980.98	758.082	727.954	617.857	375.48	750.831	902.408	746.592	650.574	709.652	734.448	795.451	815.278	639.894	303.275	839.604	1118.2	797.066	890.282	754.444	815.161	981.177	663.898	766.124	715.576	634.259	737.571	1531.85	308.396	531.234	569.625	1029.81	506.654	868.397	956.056	608.848	763.219	832.489	-	-	28	0
227	M118T398	118.064	6.64002	1601.66	1245.99	1553.54	1444.3	1604.96	1465.33	14046.6	14144.9	2553.71	2430.78	1377.92	1152.62	11950.7	10912.2	11512	1044.88	2028.68	3100.83	1125.95	716.531	10814.3	1302.62	2074.03	16186.7	12147.6	11056.9	14623	4230.28	12748.8	4412.01	1609.85	1156.75	595.092	1131.33	3336.73	5020.65	12073.9	13741.8	11193.4	10246.3	10767.8	2096.99	-	-	67	1
228	M118T552	118.085	9.19546	11127.1	10125.3	18998.5	52250.2	15115.3	18939.9	14809	12308.7	31885.1	20083.8	32411.1	36987.5	12201.3	19293.9	10050.3	12660.6	52467.6	29878.9	33778.2	30658.7	18350.2	22334.7	27082	36609.9	15770.6	13313	12664	11428.2	26475.8	28380.6	16300.6	21237.3	16174.1	12143.7	18400.8	20381.6	11892.9	56989.1	14230.9	55584.4	60513.8	25619.5	-	-	3143	1
229	M118T414_2	118.086	6.89307	401657	453094	331617	453882	527229	434653	392812	477060	442225	493251	235630	454048	524523	365887	509748	432425	484670	337884	400478	556700	604482	446563	421010	343871	440049	646581	372247	412136	395502	329318	460932	1.25167e+06	387256	255602	538173	663509	514921	521529	455435	386850	378977	451598	[9][M]+	[M+H]+ 117.078	28	1
230	M118T400	118.085	6.66219	16186.6	11482.7	14748.5	15015.2	13563.5	16627.5	19778.8	21674.8	19291.3	18423.8	21094.6	15060.1	15933.6	18241.7	17509	18377	12485.2	16559.2	2314.23	22800	15104.3	13645.7	16045.1	28587.3	17511.5	14655	20591.8	13573.7	16067.9	13533.9	15214.1	14286	27587.9	19308.4	16358	14894.4	17400.5	20129.8	16124.8	17001	18183.2	16027.2	-	-	3138	1
231	M118T456	118.085	7.59852	104155	24118.6	22238.7	112377	20412.6	26507.6	23262.9	104795	20108.4	21636.8	49637.2	19357.1	21574.2	78478.4	79523.3	22789.6	14375.6	11965	10575.3	12520.3	33398.1	10977.4	14799.6	11860.2	10419.7	108743	25085	19479.9	77908.3	14141.4	10223.1	74203.4	82804.1	18408.6	152327	35761.9	11248.4	23675.7	13799.3	111441	11303.7	21449.6	-	-	3200	1
232	M118T617	118.085	10.2894	28597	3757.82	6235.98	4922.62	20799.4	1602.38	36091.6	3991.49	3533.42	6378.27	5052.79	3502.03	29068	4988.1	3581.68	5366.14	4376.83	4071.75	6791.92	3675.88	7157.44	1164	6399.57	4435.31	5051.84	6888.9	4505.12	5985.7	3903.46	6612.38	4165.97	2151.14	6599.61	7491.38	8247.64	5194.94	9048.9	5992.97	5348.14	6861.7	17701.4	5195.65	-	-	302	1
233	M118T512	118.085	8.53609	6591.82	10359.1	11376.8	10050.7	8773.38	8679.32	10322	11124.6	6281.02	10280.7	7959.17	7429.29	9532.69	13271.4	11533.2	6461.95	10429.5	9038.19	12298.6	10561.2	5572.99	6500.7	5609.75	9289.74	10179.9	5930.97	7623.71	8873.13	4989.97	10867.9	14535.9	10081.6	4983.42	8716.64	6038.84	9803.43	8780.76	8897.98	13407.9	9399.47	6440.69	8421.82	-	-	2908	1
234	M118T473	118.085	7.89112	17279.1	13215.9	18603.8	12555.1	29651.1	13128.7	10897.2	15587.6	14864.7	19090	8890.07	9907.82	11641.4	11907.2	13922	13864	15631.7	15071	13632.1	9781.12	16180	17959.4	14602.5	8877.86	12483.2	14600.4	16914.7	12005.8	11776.4	16798	19646.8	19350.3	19211.5	12778	14396.4	15748.8	17115.2	12376.2	18936.1	12221.7	11998.2	10175.8	-	-	3705	1
235	M118T526	118.085	8.76143	14059.9	5512.77	15500.9	13470	14313.1	15685.2	15954.9	7592.63	9191.99	14291.4	13709.3	12945.5	7233.42	14349.7	13133.3	12456.1	13125.4	13134.5	10530.2	6888.43	9446.65	9562.29	4226.22	13236.1	16803.8	7874.38	12857.3	13221.4	5506.3	12955.2	12214.3	11532.5	8576.18	5646.86	12464.8	15415.4	14366.9	14220.1	5474.25	13435.8	13454.2	14261.5	-	-	3635	1
236	M118T495	118.085	8.25529	8070.53	11389.8	10262.1	9129.84	10122.4	10620.4	7956.81	10746	12028.7	9917.33	6780.45	8101.41	11798.9	11470.4	15949.3	8384.98	6606.4	16421.3	9052.24	9253.81	10868.4	6612.41	11337	13500.8	10366.6	7487.15	11251.8	7471.73	11396.7	5675.77	10166.3	13033.8	9225.59	71778.4	7078.59	5968.12	13465.8	11670.8	7508.43	7781.71	10204.5	13008.8	-	-	4360	1
237	M118T441	118.086	7.34253	34858.4	34981	26952.4	29013.7	40538.4	32022.9	55702.1	24598.9	38061.9	116775	33340.2	155991	117938	26998	22252	33113	47721.2	33431.2	28879.3	25284.7	206535	29482.3	31656.7	109691	29973.8	23031.5	29333.2	63640.6	25302.6	49151.9	104625	87814.6	25384.5	23873.6	36075.9	181276	38157.5	30466	44487.9	35353.2	95102.8	44864.3	-	-	2657	1
238	M118T582	118.085	9.69343	5671.35	4935.74	5532.03	5652.83	5388.34	5533.64	4914.26	9114.35	10455.5	5182.38	5316.06	5720.79	8886.29	4406.44	3896.26	8184.77	9471.53	4520.97	6437.31	5160.51	5631.55	5242.23	6698.86	3830.19	3967.16	7535.97	8928.9	6361.36	5029.99	7884.93	3703.56	5646.7	5398.05	5245.71	5310.54	4073.05	12014.2	4996.21	7024.13	5485.98	5677.85	5382.43	-	-	300	1
239	M118T383	118.121	6.38737	6150.2	7381.38	5621.6	5647.92	5275.09	5625.99	2800.05	5803.73	5560.18	3621.27	7737.75	5294.36	7408.28	5046.78	2820.24	5677.1	5175.44	6284.29	5921.57	3552.23	4304.82	7727.23	4541.84	6850.65	7971.76	5357.46	3244.06	6916.72	5621.29	6957.48	6826.53	7247.05	8115.32	6065.62	6141.74	82418.1	6438.77	5998.97	7837.77	3022.95	6198.7	5088.57	-	-	3010	1
240	M118T364	118.122	6.06678	21867.8	25186.4	23274.6	22381	22102.8	22474.3	19664.4	25197.9	23721.6	27973.4	25470.8	24033.9	21693.6	16706.3	18687.6	23643.1	19570.4	20222.9	22177.5	18322	21978	23329.3	20574.2	21518.9	18996.3	18443.1	21183	24516.8	18555.8	24543.6	25286.6	20364.6	24052.3	24182.3	23301.5	23005.6	18936.7	20430.6	24984.8	22240.8	22416.7	21459.2	-	-	214	1
241	M119T283	119.034	4.72202	2998.55	3313.19	2682.8	2884.87	3127.2	2930.37	3355.4	2932.44	2183.63	3051.04	3124.66	2961.92	7275.87	2551.39	2018.87	2048.64	2844	1962.48	5326.43	1921.86	4411.13	3430.23	4159.42	5075.99	2128.22	1865.17	7614.54	3717.77	2088.12	2394.25	3220.39	4782.69	1561.77	2111.14	2025.12	2351.1	1955.69	2045.03	3376.73	1606.69	2175.26	2454.55	-	[M+K]+ 80.0708 [M+Na]+ 96.0448 [M+H]+ 118.027	69	1
242	M119T294	119.034	4.89877	2179.94	2510.71	2447.22	2168.75	2714.14	2126.05	1849.13	1820.09	1367.51	1610.66	2311.34	1610.32	3433.9	2786.96	2191.72	4276.73	3242.36	2554.2	2832.42	1270.81	2056.59	2422.18	2820.35	2187.29	2519.07	2078.08	3427.99	2852.77	2234.15	2684.45	2317.46	3924.03	1648.04	1915.63	1654.17	1756.25	2735.47	2095.73	2998.34	1886.05	2146.86	5656.86	-	-	1291	1
243	M119T61	119.048	1.02138	1893.89	2103.55	2788.21	3057.54	3033.63	1363.27	2450.4	2307.37	2638.03	2087.12	2077.03	2056.6	2551.7	1506.43	2200.77	2006.05	2031.3	1815.47	3684.56	2486.84	3205.9	2042.65	2660.58	2535.02	2626.2	2836.26	2823.47	2139.3	2554.67	1773.26	2060.53	2640.35	2295.46	1654.93	1983.23	2423.54	1471.29	1775.98	2269.99	5017.95	1181.66	4280.52	-	-	5	0
244	M119T76	119.048	1.27067	2342.16	2557.22	2270.97	2289.97	1692.09	2422.46	2811.08	2786.03	2713.88	2711.43	1853.68	2590.22	2423.74	1530.09	2205.92	1999.75	2337.66	2312.16	2592.28	2653.8	2566.46	2183.25	2573.74	2062.87	2614.13	2548.76	2796.13	2074.58	2391.21	2770.46	2487.37	2215.66	1889.89	3146.27	2563.98	1814.66	1984.12	1730.16	2150.9	2206	2253.12	1543.86	-	[M+Na+K]2+ 176.15	17	0
245	M119T271	119.069	4.52113	4203.39	3646.63	3650.57	4017.12	3898.01	4228.47	5640.37	5493.51	6120.85	5388.6	2647.87	5765.49	4099.65	3958.39	5012.98	5770.27	4672.62	4772.43	4484.47	3413.91	3072.56	4306.53	4605.21	2683.54	4300.91	5112.35	3753.1	5775.4	4857.23	4647.46	4820.11	4014.44	3287.98	5696.97	3988.26	4825.18	6300.16	4037.18	3713.83	3843.97	4821.43	4709.2	-	[2M+Na+2K]3+ 128.134	1788	0
246	M119T219	119.069	3.64472	6926.1	6018.85	7586.76	6354.13	6520.38	7265.27	8703.76	7044.19	8092.12	8873.73	6292.76	6238.64	6865.75	7863.74	7254.75	6318.4	6698.84	8501.18	8125.8	4494.67	5689.26	6461.38	6227.22	4568.06	7522.71	5978.13	5225.81	7868.17	8335.54	5461.4	5743.12	6457.9	4629.3	7574.83	7054.1	7350.97	9638.32	7455.02	6783.55	7100.46	8685.41	7905.74	-	-	1908	0
247	M119T413	119.088	6.8899	20441.9	21370	15941.3	21725.2	24415.3	20920.8	18229.1	1386.23	20051.7	22824.1	25147.9	21361.2	23962.1	17645	22156	19288.7	22088.6	16523.6	18603.5	25217.1	27070.3	20054.1	20781.5	16956.4	20628.2	30937.5	18164	20481.5	18851.2	15812.5	21312	55064.9	17676.8	12453.9	25301.8	31023.3	24130.7	22882.2	21366.3	18629.5	18059.2	21044.9	[9][M+1]+	-	28	0
248	M119T59	119.084	0.99	33484.7	28148	23071	25556.1	29570.6	22892.4	28069.1	40319.1	27857.7	23517.2	20867.2	20383	18794.1	19950.7	19867	19845.2	22419	23115	29116.7	23167.3	31519.5	23481.9	25057.3	29706	20921.7	29781.3	32976.3	29978.3	38946.1	23475.8	22255.7	25000.2	27938.2	24247.6	23457.3	20924.9	19062.4	24860	21542.9	18598.8	25429.2	33763	-	-	4	0
249	M119T77	119.084	1.27913	7158.36	5661.79	6330.43	6343.76	7994.2	5995.79	6480.67	5762.79	5723.78	6625.64	5359.98	6422.6	5264.23	5741.91	5371.52	5302.87	4502.41	6281.23	7753.41	4604.75	10373.8	6592.77	6728.78	7114.42	5939.99	6149.59	8183.52	6234.74	7334.01	5421.31	5780.98	8813.86	4510.42	6046.8	7574.08	7699.8	5671.12	6728.25	7847.46	5782.79	5566.61	7168.58	-	-	16	0
250	M119T437	119.117	7.27826	1941.26	2379.27	2001.49	1983.59	1693.54	1692.78	1424.74	1626.63	1607	1315.6	1585.14	1188.76	1897.03	2619.1	2946.96	2033.46	2032.17	1859.2	1200.79	1618.92	1768.13	1551.58	1433.65	1720.45	1887.81	2094.02	1611.41	1276.16	2364.02	1411.82	1496.75	1707.82	1920.76	1820.38	1644.51	1271.67	2528.99	2695.46	2651.69	1741.77	2366.47	1923.39	-	-	1211	0
251	M119T365	119.125	6.08068	1505.03	1655.53	1626.43	1815.57	1912.42	1751.2	1445.71	1967.24	1915.21	1912.59	1967.07	1772.05	1745.47	1126.41	1461.37	1723.26	1353.46	1621.83	1437.22	1643.98	1706.37	1816.88	1656.18	1516.56	1204.46	1644.49	1509.31	1584.74	1227.86	1728.82	1871.75	1524.19	1776.06	1877.37	1670.9	1494.13	1336.91	1623.33	1622.06	1793.01	1990.19	1520.66	-	[M+H]+ 118.122	3018	0
252	M120T156	120.064	2.59889	4445.08	2527.68	1729.73	6434.08	15186.9	6551.19	27245.9	24419.7	22899.9	22210.5	4430.65	12612.5	3499.14	3531.72	3210.08	1544.68	1338.34	4994.52	28938.2	1100.56	16045.6	7117.67	8614.85	3639.34	13914.9	4418.92	19583.4	7368.61	4366.49	5186.47	8598.43	1803.52	3210.44	5009.71	1571.37	708.76	3924.12	3575.53	1658.4	3486.74	1334.34	4936.21	-	-	4024	0
253	M120T395	120.08	6.58042	47100.6	40565.8	42586.5	43389.5	42159	41897.3	4164.78	3750.95	4205.02	4459.03	7054.96	6511.44	8603.99	4729.82	7442.88	63785.8	171499	239717	8181.1	3873.24	7721.4	7343.52	9979.38	11752.2	8516.53	16331.5	11633.8	461345	6922.32	451462	5248.36	60624.8	3640.25	4594.93	5974.88	8433.65	12065.8	6047.84	12525.5	6535.09	5086.74	190018	[10][M]+	[M+H]+ 119.072	51	0
254	M120T60	120.087	0.998417	2924.77	2806.21	1943.63	2385.79	2025.39	1097.92	2189.36	1115.53	2704.87	1781.99	1858.98	2015.21	1084.85	1896.35	1693.11	1981.89	2524.67	1396.92	2540.78	2368.38	2711.09	1683.96	2195.97	2512.8	2033.56	3023.51	2819.93	2681.43	3356.18	2169.57	2094.57	2463.57	821.648	1698.48	721.612	1962.69	1528.39	2995.35	1988.78	1473.28	2261.2	3098.49	-	-	2	0
255	M120T471	120.101	7.85106	7734.64	15033.2	10554.9	11676.6	9243.69	7566.05	7097.06	6243.67	9853.51	11406.5	6132.53	6070	12353.8	18360.9	18019.6	16246.9	13078.1	10979.3	4286.49	7600.16	12504	4726.25	7322.1	7361.1	2987.97	15161.4	8511	9088.02	12241	8206.65	8523.01	5995.22	9070.01	8453.36	10558.7	7090.33	15832.1	19183.8	16414.4	14160.1	11523.1	6989.82	-	-	3340	0
256	M120T459	120.101	7.64464	49125.5	33179.3	41456.9	34486	36894.8	33810.6	27540.7	25501	29967.5	27860.8	25443	10974.2	42838.5	4575.2	18735.1	24281.2	18111.4	48488.6	16578.3	34893	34760.3	30997.8	20933.8	30182.2	43667.4	71799.7	36031.8	12375	18834.1	9533.53	32906.5	24537.8	40029.3	42718.2	31411.6	29822.4	26973.3	15058.9	53790.6	50160.1	56851.8	45992.7	-	-	3191	0
257	M120T339	120.101	5.64256	2237.83	2007.35	2190.32	2138.73	2430.25	2367.78	2909.52	2749.41	2572.26	3404.46	2316.9	2545.27	2279.03	1898.95	2108.65	2235.41	2236.58	2346.57	2018.22	2518.45	1884.76	2082.97	2259.07	2462.24	2444.91	2366.59	2453.08	2310.14	2217.88	2618.28	2564.77	2253.48	2406.52	2057.47	2171.58	2437.56	2824.18	2181.99	1866.33	2431.66	2717.67	2756.49	-	-	1024	0
258	M120T512	120.101	8.53027	3131.53	3337.34	3051.26	3020.3	3711.21	5457.6	1912.88	1393.1	2451.42	3242.55	1972.28	2100.18	3725.74	2977.08	2145.57	10474.1	1654.4	3659.16	1502.83	2992.72	1475.53	2340.74	1855.77	2661.43	4675.21	6525.52	3603.63	2952.88	10983.3	2644.91	1606.4	1158.05	3090.72	2709.05	2734.26	2118.61	4186.69	5709.25	2405.7	12714	3858.85	2946.14	-	-	2909	0
259	M120T436	120.101	7.27302	191652	229875	206740	196954	168823	180485	140692	183958	180102	146627	171159	118505	217925	302629	335801	238372	237175	200712	115609	168860	205768	134667	126075	198307	198278	221835	182875	121618	281227	122722	168909	168253	232107	170835	152057	134073	271114	359109	293392	211376	280524	196125	[11][M]+	[M+H]+ 119.095	35	1
260	M121T50	121.027	0.829367	5127.04	5442.57	3875.27	4396.27	3174.55	3270.08	4312.13	5770.79	4572.95	4312.5	4170.18	3242.97	3563.35	5293.67	3720.38	3195.82	3392.29	3724.97	4828.16	3070.27	4851.63	3407.67	6606.09	3627.85	3515.37	3686.33	5275.27	3595.96	4374.39	4058.76	4922.73	3611.47	2638.6	4160.03	2994.94	5592.95	4018.88	4301.23	3223.03	8822.73	3714.73	3686.39	-	-	844	0
261	M121T294	121.038	4.89558	2707.96	3036.46	3394.95	2700.15	3166.81	3184.55	957.568	2284.68	3885.12	2935.27	2031.66	9568.49	5037.29	10279.8	7113.21	6761.33	4145.44	605.9	2915.16	8937.48	4187.45	4671.12	3763.85	2303.69	3026.1	3975.85	1849.82	748.004	2468.36	2499.82	1739.36	2467.91	1211.13	3227.78	1191.42	1363.42	1465.95	913.839	3117.39	1009.22	2073.89	4388.64	-	-	1293	0
262	M121T59	121.063	0.984758	8338.81	8100.08	6386.08	7047.12	10538	10861.4	8558.67	10512.1	6773.75	6947.11	5895.08	5279.68	5499.64	6269.02	5706.27	6056.52	6858.78	5512.7	8405.35	6102.81	7843.86	14394.7	8953.54	8069.47	16062	9165.14	7315.83	6652.5	7005.52	6239.72	5441.67	8325.03	6234.64	5498.58	6878.52	6492	5160.2	3243.05	16477.5	26148.4	6268.11	8229.43	-	-	4	0
263	M121T75_1	121.063	1.24901	2877.79	2930.82	2690.25	1084.08	7465.27	5961.42	3145.98	3351.29	6063.95	2571.8	7659.84	2433.18	2613.73	2066.62	5721.09	2711.99	4785.91	2176.34	3857.96	2228.14	10093	7556.45	7215.54	5548.7	5777.97	2559.12	7767.76	2179.95	6352.68	2536.87	2693.93	3358.31	4601.86	2760.63	2778.24	3843.58	2741.42	9668.38	7249.55	6296.41	2083.18	5885.19	-	-	17	0
264	M121T395	121.083	6.58583	3711.1	3233.34	3299.21	3573.65	3551.71	3577.58	447.023	362.471	445.792	457.547	778.583	635.111	897.78	408.459	661.261	4647.45	11785.6	16167.1	368.532	354.762	725.398	731.173	974.826	824.606	877.011	1528.29	949.591	29576.3	696.2	29650.9	419.468	4640.93	384.786	491.13	565.995	693.263	1113.72	571.964	1101.99	544.862	536.222	12653.9	[10][M+1]+	-	51	0
265	M121T56	121.1	0.92815	12779.8	14808.3	9601.11	9518.98	9696.2	10537.7	9966.13	7502.16	14920.1	9990	5529.76	9423.44	10124.1	9999.56	9946.47	9692.74	9757.72	12891	13694.9	8934.82	11164.7	11116.4	10444.4	12286.2	11663.1	10086.1	11590.5	11169.8	9935.41	10595.5	10108.7	18942.8	14661.2	12229	11137.8	16087.6	13301.7	13185.8	12374.8	12121	11783.5	11009	-	[M+H+Na]2+ 218.208	1	0
266	M121T437	121.104	7.27527	9660.09	10938.1	9200.57	9769.36	8915.97	9495.83	7510.66	9578.71	10767.1	7307.75	8621.92	6233.59	10429.1	15025.3	15987.7	11433.4	11384.2	9593.29	6124.73	7836.93	8880.47	7030.67	6042.46	9167.68	10028.9	11646.5	8948.4	6277.37	12604.9	6699.37	8648.37	8806.64	11161.4	8182.11	8060.86	6936.26	13030.9	17040.7	13377.6	10160.6	13020.8	9491.37	[11][M+1]+	-	35	0
267	M121T75_2	121.1	1.2561	6624.66	5569.93	5023.6	4804.52	4639.11	4337.84	5923.05	5077.34	5893.97	4510.45	3244.59	5147.11	4892.28	6375.84	4291.01	3950.09	3892.72	5123.73	7212.93	4329.39	8957.77	5729.62	6088.54	5416.03	7252.73	4900.4	6309.08	5862.15	7167.56	4168.75	5526.32	9044.47	5561.73	5565.55	7623.63	6469.56	6916.51	6135.51	8823.9	5765.03	5703.2	4895.28	-	[M+H-C4H8]+ 176.15	17	0
268	M121T174	121.1	2.90168	9639.94	5977.09	5018.59	4880.44	5502.08	3054.25	3882.26	3684.61	8480.53	4020.66	3295.01	2502.68	5284.18	1876.43	2506.87	2939.34	2362.46	4384.26	20312.4	2552.06	8364.45	2740.8	3431.62	2702.98	3389.74	2500.21	3515.16	2044.54	1498.31	2120.33	4168.06	3752.76	1652.12	2145.87	5146.31	6977.18	2989.36	1867.47	6824.15	3069.26	2672.43	2962.43	-	-	1848	0
269	M122T239	122.022	3.98268	920.152	1164.66	1589.56	1290.12	1397.62	1395.37	2467.17	992.392	1626.93	1062.45	1290.8	1060.71	2199.26	1240.95	2041.33	794.368	1638.76	1211.38	3240.56	713.804	1457.43	1511.53	1359.27	1048.48	959.488	1116.75	875.792	1698.13	1183.17	906.466	1468.99	1110.99	693.175	1195.2	854.463	1188.55	1003.23	996.059	1530.01	623.034	928.63	1000.39	-	-	4160	0
270	M122T78	122.035	1.30218	1454.93	2275.07	1111.73	1128.47	1328.88	1037.59	1083.74	1240.07	1308.06	1026.86	946.145	752.05	1217.45	680.173	1030.35	1061.68	1311.84	809.25	941.438	1414.37	1008.36	849.903	936.418	657.682	1452.13	1360.71	1248.03	1100.8	1217.04	1320.44	1082.39	881.223	1237.22	1332.42	2039.12	1463.95	950.588	988.123	1424.65	1127.22	1238.52	2847.87	-	-	16	0
271	M122T489	122.07	8.1443	31076	29474.1	21390.5	21903.5	23055.4	28408.6	30356.2	27040.7	25526.9	29766	26274.3	25408.6	32802	25244	33531	30681.1	26483.1	29634.6	34334.5	29799.9	35203.3	28802.2	28124.7	36461.6	28395.5	25299.8	22609	26601.6	30725.8	24064.7	23385.6	35593	21432.3	29943.1	21702.8	40665.3	32470.5	26341.5	31241.4	26226.8	30251.1	30980.2	[12][M]+	[M+H]+ 121.061	175	1
272	M122T521	122.07	8.68462	5433.07	4421.83	5034.68	4086.63	5199.39	4184.63	7317.56	3794.28	7699.33	12190.4	6655.96	6178.49	4108.16	3531.67	4292.87	4835.72	3642.19	3423.96	3844.09	4116.96	5755.66	4161.94	3959.54	4759.04	5160.96	5417.23	3652	4345.04	4308.18	2753.93	4049.1	5820.37	4350	4491.7	4036.84	3974.8	4411.64	3513.34	4117.35	4701.18	5219.52	4382.7	-	-	164	0
273	M122T390	122.08	6.50415	6947.2	7887.68	24023.4	22632.5	6505.41	6959.75	7803.71	8018.46	8332.48	4437.37	26836.8	3938.95	8133.8	11392.8	6800.34	7739.24	7203.79	16204.1	13783.9	7494.87	7343.28	18104.7	11965.6	6094.27	6869.27	7184.47	4587.67	11030.7	7078.55	12274.5	26259.2	10579.3	7420.86	5863.24	5572.78	5716.04	21373.1	7794.76	22420.8	6727.35	6504.32	5419.66	-	-	3667	0
274	M122T365	122.08	6.08712	4836.54	6479.12	3480.31	3880.3	3426.85	2828.08	7477.48	4034	3784.99	3351.6	3706.31	3287.42	3491.6	6694.21	3231.22	3806.6	3215.31	3783.92	4665.11	4121.9	10078.8	3344.9	3793.61	7531.89	3572.94	4321.41	7247.5	3201.79	3366.76	3345.87	4239.29	4495.56	9291.42	3214.14	6296.8	3894.05	4356.8	4912.25	3457.06	3057.97	3321.13	3114.18	-	-	3022	0
275	M122T437	122.105	7.27668	959.919	1041.64	2087.68	767.496	2038.88	768.588	1990.9	1933.71	1937.46	675.716	1902.49	1899.52	1011.08	1354.13	1424.22	1154.25	1223.95	988.064	1982.39	1076.16	976.864	1842.58	1698.36	1013.31	846.21	1136.6	1081.77	1872.59	1353.81	1586.53	1927.12	1806.19	1180.11	818.902	1746.1	1841.85	1357.98	1867.2	1430.11	1142.39	1558.42	872.594	[11][M+2]+	-	35	0
276	M123T442	123.043	7.36512	6637.37	5087.88	6309.05	6304.35	6607.5	6035.6	5210.2	2939.33	4497.22	4423.04	3117.53	3295.49	4494.63	3651.35	5782.77	5771.45	8543.29	9801.28	4043.51	2902.49	5417.41	5943.3	3726.18	3520.27	7366.64	4678.09	3565.54	17301	4474.54	13907.5	4904.22	4408.29	4392.56	4233.43	2734.7	4151.99	5097.17	3211.53	5794.62	3826.51	4431.33	10343.7	-	-	2652	0
277	M123T104	123.054	1.72798	35407.9	38088.8	17541.9	24730.9	21462.6	21147.3	10692.7	16985.7	18009.8	18307.7	24419.6	8602.65	23919.6	10932.1	19015.5	23204.2	16738.4	10831.3	8075.17	14417	29809.5	19457.4	12813.5	27067.1	15253.1	8971.86	21669.8	15870.5	5695.71	9259.81	17266.9	20163.1	11402.9	28121.4	36075	14346.7	30860.4	27807.7	41371.6	20156.1	42518.3	9521.26	[13][M]+	-	1466	1
278	M123T59	123.043	0.975242	2279.83	1826.64	1351.86	1451.09	2197.05	1915.89	2327.53	623.792	1696.43	1738.77	1406.76	1505.04	1185.9	1640.95	1373.48	1723.22	1630.2	1819.61	1611.2	2222.8	2017.81	1871.28	2166.76	1572.27	2712.66	2965.13	3550.86	2240.14	2032.25	5840.44	1486.27	1601.65	3054.44	1517.69	1734.44	2015.08	1120.03	1932.05	825.263	1269.67	1635.89	1663.22	-	[M+Na+K]2+ 184.138	4	0
279	M123T489	123.073	8.15768	1733.37	1223.49	1333.24	1117.32	1995.42	1803.16	1804.86	1733.48	1188.48	1308.1	1427.32	1249.68	1880.54	2016.76	1971.37	1672.32	2332.31	1424.89	1289.18	976.186	2183.77	1693.61	1406.24	2295.36	1350.7	1302.42	1507.66	1613.6	2148.83	1613.8	1997.94	2292.32	1528.45	1406	1986.94	1699.29	1851.14	1115.55	1457.48	1455.45	2335.85	2664.49	[12][M+1]+	-	3698	0
280	M123T63	123.079	1.0444	11766.4	6522.96	11328.1	11542.7	6278.5	6426.24	5483.72	5316.9	15225.3	6858.29	3907.15	5234.12	11460.2	11944.3	11315.5	4978.25	10404.3	5527.8	10073	5444.92	15814.9	9012.17	13464.3	9996.33	9213.09	5164.76	14133.1	5554.26	10823.7	5143.34	7896.02	11633	9285.8	9765.05	6242.47	7805.08	12631.4	6117.39	14319.6	6619.56	6305.76	8562.55	-	-	5	1
281	M123T192	123.079	3.20547	5864.38	5429.81	4927.42	4572.14	5315.24	4600	5918.52	5686.32	6481.6	6206.08	7408.07	4222.24	2975.33	3723.97	1934.13	4246.03	2680.75	2820.6	6281.17	3365.66	10525	5292.79	6041.8	3531.61	5245.99	5048	5223.96	2218.85	3969.95	4332.17	6989.53	4225.11	4526.43	6438.34	11158.3	6818.42	6908.23	4481.76	4834.61	3330.36	4793.78	5120.58	-	-	3052	1
282	M123T56	123.116	0.9337	11548.2	14917.7	14105.8	14328	9322.46	11668.4	7957.85	13755.4	8737.87	9127.16	9429.31	13728.8	8340.7	10361.1	8539.14	13151.3	9794.49	9835.22	9343.42	9010.68	12941.9	14976.3	14870.2	12411.9	9767.65	10102.8	10798.8	13693.9	12577.8	14081	13322.9	20299.2	5726.49	9684.36	11594	11119.7	14256.9	16738.2	10154.6	12954.4	15755.5	16067.9	-	[M+2H]2+ 244.218	1	0
283	M123T77	123.116	1.27913	4593.1	4002.16	4180.03	4171.97	4114.16	4020.64	4533.51	4572.38	4392.16	3673.44	7127.51	3867.71	3538.49	4293.74	3254.94	3505.57	2763.52	3384.28	7392.02	3422.67	8543.8	5374.64	4636.34	3726.63	3028.11	3496.51	5793.04	5211.07	3674.95	3207.46	4054.51	6963.05	3169.28	4218.42	4630.91	4043.04	3433.56	3864.33	4356.53	3646.83	3606.23	3501.4	-	-	16	0
284	M123T144	123.116	2.40692	6056.35	2110.87	4397.39	7353.44	6537.59	5780.18	3245.93	2730.6	2264.53	5799.02	2295.11	5308.69	1987.2	2276.31	1563.43	2696.29	7578.37	8292.05	3043.1	1766.61	4708.06	2474.25	2976.22	2210.63	3713.91	2764.14	13211.2	10659.7	9635.8	9149.28	6676.17	4872.75	2659.69	6184.61	6252.22	4114.35	5577.23	6931.58	8191.95	4658.16	4908.46	5767.64	-	-	1043	0
285	M123T256	123.116	4.25939	1204.18	846.729	1065.02	4446.33	1123.19	1223.75	1704.2	1431.01	1126.42	1416.76	1553.07	1072.84	1070.79	1727.44	1537.34	1352.91	1592.84	1554.36	4925.77	871.631	1626.03	4591.04	1074.92	1430.58	958.885	1625.53	1487.47	1521.56	1749.81	1338.96	1406.81	2266.72	1255.53	1007.79	3516.65	2150.79	1892.41	1622.31	1487.87	1666.45	867.286	1397.98	-	-	2816	0
286	M123T367	123.116	6.11057	640.732	690.086	826.109	794.599	873.783	805.598	1037.29	776.034	950.233	831.791	815.741	792.372	1267.8	916.491	931.748	961.688	839.279	768.09	911.811	1110.75	863.294	827.106	771.875	881.239	838.655	879.633	828.391	736.965	567.435	759.208	986.292	925.501	781.889	834.417	828.81	772.878	832.148	886.255	641.604	637.65	730.118	987.806	-	-	355	0
287	M124T420	124.023	6.99602	4347.06	3296.71	1738.09	2625.01	3074.47	3100.49	3797.69	3520.61	4927.4	1899.4	2463.69	3491.98	3286.63	2219.74	3933.17	1183.93	3133.02	3109.76	3386.58	7695.4	3502.14	2818.53	2845.53	2679.68	1966.68	3527.08	1311.07	1836.06	2933.79	2637.52	3581.12	3398.01	7717.41	3652.71	4919.02	2593.4	3297.22	862.421	3745.12	4749.98	6047.25	2784.91	-	-	4379	0
288	M124T486	124.038	8.096	6139.9	5346.24	5904.55	5500.38	6247.23	6281.98	5617.29	3769.11	3879.56	5059.55	4109.61	3427.76	5618.57	4754.6	6565.42	7815.85	5571.38	7628.95	5568.55	4799.47	4492.73	5358.59	4943.97	4483.98	5464.58	5654.43	5513.27	8915.47	8736.22	7488.37	6113.09	3819.08	4541.25	4262.61	3688.77	3072.74	6411.53	7316.5	5313.42	4240.38	4793.93	6832.97	-	-	1866	1
289	M124T498	124.038	8.29313	2846.86	2414.06	2634.45	2324.48	2579.89	3053.71	2078.26	2323.77	1787.8	2231.46	2036.8	2220.45	2927.9	2039.61	2404.17	2815.82	2489.91	2963.09	3117.98	1494.04	2360.29	2750.38	2901.42	2170.12	2646.6	2486.05	3063.18	3549.47	3073.44	2928.83	2927.63	1994.35	2325.29	2532	2098.23	1778.89	2818.01	2978.41	2889.54	2120.61	2101.88	2878.56	-	-	3249	1
290	M124T352	124.038	5.86629	18419.8	16920.8	18723.1	17050.3	17375.6	17953.4	20968.1	15448.9	11893.1	13108.2	29652.9	17095.9	14183.6	11772.2	10358.4	12294.4	14069.8	11050.4	32549.3	15589.6	28094.7	20326.7	20971.3	28179.1	11384.1	8663.81	18333	18108.6	11633.4	12565.5	18665.3	36767.1	15328.1	12876.8	13126.3	11714.6	11646.3	13161.8	16335.1	10332.7	10438.7	12171.2	[14][M]+	-	3240	1
291	M124T472	124.038	7.864	963.006	930.604	1137.95	1025.07	1184.26	1030.09	1036.05	999.906	1017.12	851.766	1203.21	743.449	1653.66	901.986	2195.6	1485.27	2556.8	2895.83	1164.95	857.714	855.033	770.26	692.135	683.405	1664.04	2240.93	791.309	1505.43	1382.92	2532.25	997.25	984.726	923.082	882.256	793.155	862.236	2097.33	1055.67	951.011	914.723	922.543	2276.02	-	-	3772	1
292	M124T103	124.058	1.71507	1132.21	1633.53	1193.83	824.97	968.804	781.812	1625.78	1764.04	1681.48	679.384	1333.33	1871.58	2193.63	2392.32	1853.69	1672.79	1120.22	1607.9	1490.05	1277.02	1486.04	1699.31	1640.61	1012.85	1076.13	1126	1652.04	1022.32	1525.43	1172.44	1550.53	2754.53	1619.54	1606.36	1311.76	1896.44	1332.96	1630.08	3079.83	1386.03	1989	1375.6	[13][M+1]+	-	1459	0
293	M124T77	124.074	1.27842	3824.9	8190.07	5372.51	5010.89	5378.9	4326.54	4328.01	3197.78	3700.31	2637.13	3638.42	4599.04	6359.53	4425.49	4569.38	4359.75	5159.23	4150.61	6011.6	2560.05	3857.32	4247.14	7309.93	3681.98	5171.31	6704.02	3322.21	5007.38	2342.04	6050.54	5144.79	5272.4	5150.19	3313.65	3194.7	5221.37	3733.41	2213.05	4226.95	5479.88	3571.96	7260.89	-	-	16	0
294	M124T172	124.111	2.86455	3582.07	3336.18	3171.37	4069.8	2902.46	3552.78	2822.68	2205.14	1665.29	2172.78	5764.87	1435.5	2733.3	2402.36	956.823	2132.59	1985.8	1150.86	6774.83	1738.7	10013.2	3236.2	3811.07	3069.46	1368.4	2694.04	6131.84	3680.15	1812.82	1791.23	2767.72	3135.36	1861.46	3905	11057.5	2771.8	2692.55	1986.01	3150.93	1907.7	3294.98	1361.79	-	-	2253	0
295	M124T57	124.119	0.95055	1649.51	1314.58	1112.53	1961.15	1440.92	1086.24	928.16	1239.97	1370.4	1512.16	1512.97	1341.79	891.948	1444.68	1328.33	576.412	1098.83	926.772	1095.02	1262.55	1011.62	1043.04	1547.14	1730.31	1220.44	1752.25	534.8	728.366	1138.99	962.37	1957.41	1348.24	1448.69	484.39	877.308	843	1084.59	1624.96	1681.31	1955.75	2426.47	1366.17	-	-	7	0
296	M125T537	124.998	8.95813	860.379	774.907	644.296	717.544	731.44	723.875	493.757	479.874	466.144	485.998	472.536	390.781	833.821	601.791	960.84	941.649	887.017	1093.48	417.783	517.147	488.721	437.104	624.999	556.344	679.662	799.988	559.161	751.465	777.196	931.249	620.16	539.588	602.724	551.791	454.81	518.244	1086.75	1127.28	1015	822.273	936.136	1103.38	-	-	1008	0
297	M125T352	125.041	5.86629	1004.27	1101.28	1365.95	1068.76	1169.01	1141.89	1251.14	1071.31	817.86	824.932	2011.92	1128.17	980.76	782.227	821.592	846.169	981.775	751.425	2148.45	1088.44	1568.22	1216.09	1317.01	1696.05	745.08	577.665	1071.4	1235.29	683.593	777.311	1122.36	2369.86	935.093	1051.76	761.83	687.318	822.099	857.96	1088.93	622.596	718.154	858.519	[14][M+1]+	-	3240	0
298	M125T68	125.058	1.14106	2570.96	2780.57	3586.44	3554.68	4061.65	3348.51	651.118	3889.66	739.073	4097.11	552.615	2585.45	3248.81	1994.25	1197.75	2869.07	5101.55	7095.62	3459.34	3469.55	8204.76	633.36	4119.56	3244.63	2644.15	972.526	929.7	2941.82	519.131	508.747	655.477	7795.68	3630.25	4000.41	6602.66	4320.81	3517.75	5704.04	3403.08	771.098	607.37	2994.49	-	[M+2H-C4H8]2+ 304.165 [M+3H-C6H10O4]3+ 518.196	11	1
299	M125T296	125.07	4.93606	1842.97	2102.66	1962.72	1583.72	1929.33	2244.43	1978.97	1680.38	1964.4	1696.87	1754.3	1824.96	2069.75	2011.7	2426.04	2103.84	2235.63	2285.41	2040.19	1790.06	1954.05	2746.02	1787.94	1751.4	3604.11	10327.1	1788.29	5667.87	2155.55	2115.79	2755.72	1807.5	1846.74	2115.1	1730.55	1965.16	2093.17	2218.51	2215.19	2237.92	10239.2	2183.99	-	-	2698	0
300	M125T56	125.095	0.92785	11316.4	11551	9815.79	13850	10399	9839.95	6721.07	9576.65	11138.7	9220.18	7645.27	10858.4	12011.8	11491.6	9581.94	11396.6	10656.5	13569.5	14158.5	11179.2	19498.6	10430.7	14295	11095.8	12556.3	10855.6	10682.3	12770.1	10487.5	11394.2	14730.5	14297	13639.3	11902.5	12114.5	11617	10879.2	14499.2	17543.1	15887.5	16213.4	10456.1	-	-	1	0
301	M125T75	125.095	1.24784	8847.5	6277.96	10053	7663.55	9159.02	6335.99	8291.86	6274.14	6552.68	5509.13	8854.08	6310.34	4936.79	4750.89	4250.88	7375.98	4623.14	4517.18	10513.4	6256.12	4445.86	6331.86	7845.12	8030.69	6390.41	7269.77	6410.96	10867.9	4867.31	5007.41	6488.38	9097.95	10971.3	5707.66	9749.5	12380.6	5052.88	9917.27	5956.97	4734.96	6090.32	11239.3	-	-	17	0
302	M125T370	125.106	6.16396	2067.78	2758.31	2573.09	2541.83	2892.68	2201.41	2014.09	1789.38	2071.96	1833.82	1800.77	1674.83	2612.62	2117.3	2179.82	3967.13	2200.09	2150.63	1857.41	1933.19	2727.14	2062.53	1911.41	2221.69	2119.06	2102.17	3294.66	3319.29	2178.46	2098.37	1939.69	2741.41	1787.47	1991.12	1988.48	2169.29	2127.3	2253.61	2838.47	4024.48	3685.66	3779	-	-	4459	0
303	M125T55	125.131	0.921183	2128.28	3349.91	1996.32	1964.72	2214.8	2130.83	1660.72	1874.21	2758.43	1924.89	1593.71	2990.26	1663.31	2755.44	2522.21	1971.77	1913.65	1826.82	2156.31	2511.19	2518.17	3337.32	2077.65	1947.53	14167.4	2580.82	1956.07	2193.37	2608.24	2196.72	2395.74	2188.19	2168.46	2511.57	2140.55	2025.1	2195.78	2934.36	1943.37	1823.17	2494.07	1678.3	-	[M+2H-H20]2+ 266.256	1	0
304	M126T106	126.009	1.76988	6571.01	4147.14	3828.91	6571.9	3760.14	6285.27	153.17	315.583	287.949	245.918	259.082	239.729	3169.63	10557.2	11586.7	8028.94	6353.04	21220.6	155.408	211.256	406.083	273.458	268.369	227.139	6334.06	9494.09	10814.9	13942.8	16122.3	14967.1	263.345	379.328	265.343	217.609	345.899	194.617	10439.9	8279.41	10647.7	5015.02	11706.3	6044.42	-	-	2514	0
305	M126T440	126.021	7.32734	1950.21	1787.77	1961.49	1996.55	1997.63	1822.66	1360.13	1428.95	1145.03	1406.12	1709.84	1053.14	1966.88	1660.55	1484.11	1727.7	1930.23	1805.97	1647	1260.52	1696.05	1873.64	1903.67	1652.79	1851.68	2065.44	1891.06	1529.44	1609.67	1359.03	1553.49	3123.34	2071.64	1660.69	1382.56	1809.75	2278.01	1570.95	2040.52	1770.14	1922.15	1698.24	-	[M+K]+ 87.0649	106	0
306	M126T176	126.054	2.93898	6218.43	5986.62	6673.3	5635.6	6060.9	9680.69	6356.14	9454.14	8384.28	6186.73	6418.5	10708.2	8854.77	5167.85	6902.13	5111.67	12620.6	6754.55	10580.8	5354.97	5518.59	4793.1	8533.48	13386.7	5477.61	5287.47	5912.67	6391.91	7645.38	9347.27	4850.89	15237.2	4258.29	7400.28	4848.76	4917.27	6330.38	5362.65	11732.9	5098.2	6325.08	17489.4	-	-	3429	0
307	M126T319	126.065	5.30853	3027.92	2797.26	3278.5	2503.47	2723.28	2731.35	2262.31	2134.62	1898.64	1921.55	3321.69	1543.19	2868.31	2455.25	2625.5	2351.09	2590.49	2355.31	3233.46	1948.95	2221.65	2287.92	3844.5	2712.87	3413.17	2464.39	3202.35	2627.62	2000.26	2831.33	2222.9	4729.4	2111.61	2907.09	2384.78	3820.87	3427.78	3193.79	4724.37	2284.86	2670.91	2477.83	-	-	2933	1
308	M126T72	126.09	1.19675	1870.9	2048.59	3239.57	1774.6	2194.62	3223.31	2071.32	2649.48	820.714	1173.11	639.09	1955.88	2693.25	2244.53	2535.83	1463.25	2793.05	2138.29	2609.87	1377.59	3281.23	1305.1	2266.61	1851.1	1682.94	2353.55	2513.37	2910.51	1120.24	2293.55	1157.73	2607.96	1167.57	1660.05	1793.42	2483.78	2533.45	1776.4	3275.62	3047.21	2635.11	2717.62	-	-	9	0
309	M126T456	126.101	7.59858	1972.07	1955.48	1614.03	2024.14	1636.43	1634.68	1360.37	1905.24	1831.32	1381.01	2872.33	2129.71	636.02	1735.97	2017.75	1770.09	953.016	1377.21	1694.08	1417.28	1633.81	1352.29	1083.07	2884.18	1327.84	936.813	1904.95	1337.25	1652.65	752.206	1380.21	1471.5	1996.79	1876.04	2230.97	1300.74	838.248	2129.82	1909.43	812.213	2184.04	1860.88	-	-	3201	0
310	M127T517	127.038	8.62391	124279	113702	109808	103470	105623	106347	102925	95447.7	90538.8	94250.7	98180.8	97241.5	108916	85864	103572	108182	113934	121486	99418.2	104172	99906.6	105430	104767	102321	100810	104180	88149.8	134467	92972.9	130836	125131	94866.5	104197	104686	95825.9	94619	121780	94675.5	100933	82066.5	107865	141732	[15][M]+	[M+H]+ 126.031	21	1
311	M127T534	127.038	8.90293	14343.5	14573.5	18631	13747.3	16421	14892.1	10770.2	12542.2	11488.8	10945.4	12183.3	12484.9	11417.4	9462.06	15108.8	14818.7	18189.8	14280.8	13050.3	12933.3	13132	17179.7	14565.8	12560.4	16013.5	17206.7	11592.9	19615.9	13469.1	20823	15853.7	13514.3	13449	13251.5	12164.8	11775.4	15493.4	14301.2	11522.3	10567	16605.8	21084.2	[16][M]+	-	87	0
312	M127T558	127.038	9.29477	1178.12	737.053	821.935	863.052	779.449	983.177	800.704	599.94	790.161	730.63	2002.16	951.948	662.23	805.972	671.072	920.4	868.647	1307.25	844.758	682.112	849.536	992.066	898.319	843.911	834.992	866.138	850.482	1499.12	747.697	1393.26	993.247	881.122	668.02	811.297	656.724	694.803	819.083	749.412	1723.44	724.19	828.789	1207.93	-	-	48	0
313	M127T390	127.038	6.49217	3959.41	3984.41	3707.1	3579.71	3166.77	4759.38	5704.93	3401.04	3248.34	3164.38	5887.37	2975.9	4422.05	1470.55	1631.5	3843.61	3031.72	2732.91	10664.6	1905.74	3914.01	4713.98	9450.96	3814.97	3093.57	2842.81	4365.49	5498.65	2339.45	10622.3	3707.62	2937.59	1881.98	2746.51	2551.4	3176.24	2620.38	1712.56	5332.84	1365.4	2142.15	4078.35	-	-	3662	0
314	M127T270	127.038	4.5018	1781.85	1488.25	1321.83	1534.95	1396.89	1548.97	2009.53	1273.12	1134.23	1050.83	1908.74	1231.89	2389.23	2903.89	1350.62	1261.71	1814.54	1491.29	1512.3	1058.9	1526.13	1627.63	1517.08	1103.72	1382.67	1433.72	1246.2	1630.66	2626.42	1643.02	1583.26	2015.18	1114.9	1701.16	1274.78	2387.97	1465.45	1255.34	1988.82	1949.17	2714.15	1398.95	-	-	3833	0
315	M127T60_1	127.038	1.00818	3847.49	4244.69	2900.19	3301.53	3240.31	2989.23	3021.12	6092.76	3336.04	2970.55	2720.23	2442.77	2495.89	2827.82	3291.27	2616.99	3109.5	2902.37	3454.31	3304.7	3750.57	2093.47	3923.74	3507.42	3038.81	3908.05	3041.73	3167.06	4160.86	4451.72	1924.67	3372.22	2810.16	2849.29	2562.86	2355.84	2310.59	2704.13	2463.4	7453.95	2728.41	4477.38	-	-	2	0
316	M127T176	127.049	2.93727	8563.11	6489.7	5995.15	4309.87	6565.58	8385.26	3245.77	6652.54	6215.95	7322.74	5379.5	7163.84	9231.83	8852.87	1762.17	1086.24	7147.59	4568.34	8698.33	4049.64	4382.66	8679.91	8836.55	1128.42	8296.54	4318.37	17641.1	8893.17	2545.76	4148.7	6315.14	6462.68	2472.7	6513.91	4670.52	7513.15	2254.5	3013.98	9731.91	11201.5	4306.96	5315.14	-	-	3430	1
317	M127T60_2	127.053	1.00322	864.501	537.812	942.25	294.587	6328.12	935.627	772.672	1025.47	467.761	5451.32	4749.13	4782.53	1182.75	4470.28	5181.27	3913.33	4083.61	4382.23	1337.12	4611.88	3217.22	4445.29	1228.42	1216.97	894.88	815.48	1876.73	1060.98	4727.99	4786.35	5197.14	4147.52	4645.3	4575.58	850.468	594.482	775.58	5980.33	1598.12	837.614	1826.65	5158.53	-	[M+2Na+K]3+ 296.21	2	0
318	M127T18_1	127.074	0.292867	543.352	801.329	996.44	867.702	467.208	980.964	1761.96	920.753	1003.46	690.635	999.378	975.994	670.378	1016.13	859.177	914.513	544.768	559.546	907.5	889.991	679.437	861.967	880.415	869.868	1023.29	895.062	1730.19	840.684	1194.1	821.573	955.079	876.681	998.708	941.184	834.031	839.835	641.232	1830.44	1556.67	731.276	3265.68	850.056	-	-	4193	1
319	M127T71	127.074	1.189	5029.6	5356.47	3452.11	4361.13	10944.3	3389.04	3647.01	3933.11	4094	3578.75	4540.18	3591.1	3352.84	3851.21	3445.18	3873.41	3302.94	3083.18	4506.97	4015.59	3558.66	4318.69	4322.22	3452.29	4068.25	3206.24	4854.69	11002.6	4782.95	3548.13	6890.48	5919.81	4083.32	4342.27	4058.61	4839.53	4137.58	4597.19	7194.47	3736.31	10939.2	6465.91	-	-	689	0
320	M127T373	127.097	6.22024	1776.5	1623.82	2001.54	2251.42	1944.71	1908.5	2854.16	1879.08	918.638	1171.89	1221.71	1123.57	1807.66	1263.58	1398.01	1709.76	3500.23	3987.38	1431.57	857.676	1670.53	1686.05	1883.14	1593.71	1756.34	1621.25	1724.64	5135.77	932.611	5223.17	1275.59	2904.66	1131.84	1613.46	1162.31	2942.3	1474.61	1491.43	1886.39	1600.35	1893.8	3366.67	-	-	304	1
321	M127T401	127.097	6.69043	4540.07	1748.91	1702.27	1863.9	3572.24	2620.96	869.001	1675.28	1748.65	1607.36	1555.63	1582.48	378	1497.37	1402.75	2650.1	12624.3	8204.74	1132.12	1463.75	881.086	870.569	821.925	2019.91	1564.73	1897.82	1130.37	16689.5	1423.43	6027.13	1914.67	2740.8	1474.46	2333.25	1434.41	918.38	2275.52	1021.86	1550.39	750.725	1451.3	7086.36	-	-	4004	1
322	M127T61	127.11	1.01768	6583.85	18680.6	4672.04	4647.91	5158.53	8434.65	16058.5	18981.9	4982.56	5687.81	6981.49	17751.3	9588.17	4295.72	4227.24	8078.94	3744.24	4316.9	10004.3	4497.99	21594.6	4911.69	18380.3	18124	5167.23	9886.81	17274	5081.14	3920.33	9544.02	5769.12	6493.1	5446.5	4439.63	5231.46	4958.82	5223.23	4770.82	3915.28	3906	4580.6	4944.68	-	-	457	0
323	M127T18_2	127.11	0.30385	973.095	2399.52	1577	5429.6	1521	1003.14	754.071	801.614	1057.11	1013.78	1116.34	1093.77	913.974	1056.34	1010.63	1214.53	938.055	986.051	828.784	1077.53	1024.57	1158.98	2191.59	932.488	822.89	680.735	1090.44	706.225	796.427	4434.14	1113.7	656.057	1100.66	884.84	1080.09	963.766	1166.18	1090.97	898.203	1050.65	1021.74	1161.77	-	-	4215	0
324	M128T108	128.006	1.79255	1589.52	1918.47	2148.69	1492.47	1145.05	1987.53	497.514	580.404	622.042	635.065	660.153	541.891	1221.18	4681.92	5793.71	2788.4	1718.64	7284.61	478.206	612.239	497.933	634.593	643.735	597.674	1491.13	3371.1	3357.51	5719.48	4554.35	4083.1	657.923	631.037	620.972	522.814	806.229	825.463	3665.37	3786.69	1824.74	1911.61	4005.14	1678.78	-	-	919	0
325	M128T517	128.041	8.62349	7357.18	7094.35	6859.16	6295.49	6342.94	6511.42	6537.95	5957.15	5809.65	5298.42	6014.56	5941.75	6590.73	5528.41	6251.03	6775.98	6454.55	7685.23	5943.47	6605.83	5666.54	6386.16	6672.99	6251.22	6365.4	6151.66	5420.49	8005.93	5489.77	8259.43	7579.38	5801.61	6612.93	6390.09	5988.86	5752.35	7052.71	5933.93	6206.09	5085.04	6696.97	8378.51	[15][M+1]+	-	21	0
326	M128T534	128.041	8.89693	1168.89	943.125	1222.85	823.593	802.614	1062.6	647.371	971.952	902.591	770.061	750.562	956.625	842.135	587.614	1062.87	1034.45	1215.77	1064.94	1003.96	1005.56	866.035	1289.68	1123	1003.16	1171.72	1366.26	792.656	1645	1026.81	1392.06	1173.18	951.263	969.466	700.351	869.837	875.272	1022.73	954.077	865.02	775.282	1219.99	1035.35	[16][M+1]+	-	2378	0
327	M128T53	128.061	0.88705	8459.93	8588.65	7663.28	8079.09	8255.04	8887.89	8722.73	10335.5	4459.42	8604.25	7654.54	4967.94	11828.7	9445.03	4487.36	6948.18	8779.08	5040.72	12385.3	4594.71	7740.03	12722.3	7202.16	7281.38	12731	7126.07	14316.6	9809.35	9284.57	5684.77	11428.4	12687.4	7356.85	5509.2	11562.1	11314.1	6623.71	6564.95	14786.3	11459.7	9509.3	6193.01	-	-	3	0
328	M128T72	128.061	1.20523	4617.77	8968.46	6148.49	5940.65	5883.81	7427.58	6534.83	7109.99	4122.57	4122.52	5142.16	4034.44	6528.75	5793.61	4606	5056.21	6241.61	5929.35	11616.5	4127.32	6292.74	8892.46	5412.23	10886.9	6631.39	4958.84	10504.5	7151.16	4812.29	3683.82	8145.75	6977.18	4376.59	4211.84	6808.35	9764.01	5040.05	10117.9	5230.38	5631.26	6526.12	8264.55	-	[M+2H]2+ 254.114	9	0
329	M128T123	128.069	2.04502	9766.08	8779.45	7541.42	8795.04	9053.74	8807.93	3220.33	7033.36	3045.73	4896.46	3190.22	3855.8	9024.9	9006.3	9905.48	6320.11	9327.75	4784.45	5969.04	4764.82	11903.9	8391.27	15482.5	6361.16	10214.6	7849.71	8999.02	6683.81	6615.81	6882.64	4541.65	9794.61	5062.63	8194.71	5045.49	9636.66	11407.6	16059.2	14712.2	10652.5	6809.17	6753.03	-	-	4238	1
330	M128T374	128.08	6.24056	3243.77	2622.85	3261.32	2261.71	3600.78	2597.56	1844.84	1938.4	1457.98	1113.16	1915.45	1396.26	2794.35	2152.61	2852.55	3977.72	4153.28	5795.73	1441.55	1290.67	2827.72	1882.2	3098.78	2468.96	2355.34	3302.54	4800.13	5823.02	2408.61	5839.39	2057.42	6000.65	2022.72	1725.12	2228.21	2823.2	3174.4	3801.86	3660.4	2858.59	1888.19	3821.69	-	-	3587	0
331	M128T511	128.08	8.50919	9079.46	7994.22	8293.98	7469.91	8265.05	7692.32	6372.95	7953.39	4533.76	6901.29	5210.19	5446.39	8383.57	8609.04	9073.58	10116.8	7799.41	7647.54	7106.52	6138.5	5904.79	6907.45	6507.6	7569.87	8902.82	7839.13	8374.6	7299.2	8495.63	7659.94	7490.11	9060.63	6824.08	6370.38	5956.02	5872.21	7372.22	7881.93	10754.3	8357.38	8851.35	9342.06	-	-	42	0
332	M128T55	128.106	0.923975	8880.61	7409.48	8048.89	7868.25	7682.49	8201.57	7736.7	7914.35	7296.62	7647.12	7577.11	9526.15	7197.76	9045.67	8984.74	7878.75	9118.29	8448.57	7847.57	7592.21	9278.55	8768.82	6742.47	9167.06	8273.67	8580.73	8176.96	7735.05	7862.22	9021.03	8883.3	6809.39	9093.75	6917.15	6616.19	8563.77	7688.89	8544.68	8249.63	10065	7277.9	9651.77	-	-	1	0
333	M128T11	128.106	0.178983	514.834	1034.5	829.983	822.043	797.686	877.888	457.932	1019.89	2941.41	877.366	1441.2	996.485	593.541	1143.71	735.596	842.983	1457.6	765.695	723.389	1558.69	817.143	832.33	843.255	1541.94	938.282	709.629	633.683	179.465	477.83	596	975.246	952.759	1524.16	632.134	668.721	569.263	457.24	888.006	409.113	815.576	638.743	927.23	-	-	4484	1
334	M128T214	128.106	3.56817	16183.9	13770.4	18132.4	13608.8	15065.9	14152.2	17971.5	17842.6	17470.6	18800.5	16176.6	15833.9	15067.8	14430.1	16962.5	14003.3	14495.5	15411.1	18000.2	9913.94	15741.5	14315.4	18243.2	12815.9	13901.1	12454.3	13640.4	18364.8	14207	16163.5	17969.3	16709.1	11229.3	14981.3	15646.4	16303.4	12003.8	13159.9	13253.7	14088.3	17268.8	12341.5	[17][M]+	[M+H-C4H8]+ 183.161	250	0
335	M128T59	128.142	0.986583	1222.13	1606.76	1417.57	1095.74	870.836	7290.93	1106.22	5348.97	1292.01	1871.8	1210.56	1412.14	1118.1	722.7	1035.72	4519.28	1376.68	1180.19	13991.9	1024.63	1567.02	604.457	7208.03	1782.68	1288.89	1686.97	1238.57	532.114	683.2	887.76	1321.5	873.787	1565.41	1483.61	1032.81	1174.78	983.978	2186.01	8738.95	1472.16	1568.25	10435.9	-	-	4	0
336	M129T504	128.952	8.39623	6476.75	7110.66	7487.07	7514.45	6670.42	7572.14	5547.83	5554	7952.03	7381.31	12618.1	7983.24	5511.83	6472.1	7010.32	7784.29	7625.4	6804.18	3639.75	11349.7	6700.97	6970.78	5567.8	11717.8	5990.26	5614.68	8563.44	6280.2	7817.05	6245.41	4398.25	4805.52	13420.6	6525.21	7119.03	6840.05	6205.61	7308.53	7250.61	9070.12	8466.8	7933.56	-	-	4128	0
337	M129T518	129.042	8.62772	928.647	646.08	968.844	800.902	734.077	827.493	742.585	679.628	753.643	709.948	749.259	403.34	810.52	526.502	613.959	756.797	774.754	877.353	617.568	853.75	768.931	588.493	675.791	597.248	726.395	691.887	707.177	1128.96	463.476	1029.28	744.926	675.96	503.059	652.967	706.798	634.713	830.573	701.006	611.984	563.073	578.324	991.255	[15][M+2]+	-	21	1
338	M129T426	129.054	7.09433	3266.67	2555.76	2855.7	3376.71	3352.59	3047.41	5453.22	4197.23	4370.88	4890.14	4225.35	2713.48	1416.83	1171.05	1757.84	2290.75	2468.4	2660.83	6948.86	1887.78	3552.06	3787.78	4520.41	3064.32	2844.71	1780.69	3332.4	3886.47	2428.15	3585.21	3964.41	1387.55	1524.21	1804.14	2291.64	1302.75	2881.31	1818.18	1360.55	1799.55	1537.7	2807.04	-	-	98	1
339	M129T61	129.053	1.01469	2773.16	2278.72	2756.82	3320.92	2469.86	2200.76	2438.73	2895.11	2463.85	2457.71	2452.66	2763.39	3120.72	1861.52	2621.96	2667.85	1683.7	2781.96	2731.78	2457.06	3493.77	1553.02	2613.97	2640.44	1738.57	2802.91	4007.88	3269.55	2734.95	2132.8	2419.76	1435.82	2888.94	2985.58	7373.34	1881.15	2428.55	3098.57	1939.56	3741.61	2882.05	2936.21	-	-	458	1
340	M129T513	129.065	8.55503	10002	9109.41	9276.49	9408.9	8569.46	8750.04	8989.76	8303.18	6146.27	6930.42	5430.29	6138.32	8365.62	7232.36	12811.5	11492.5	11799.6	12557.2	6178.28	8878.32	7013.85	8711.52	7786.85	6662.77	13258.1	10212.2	6360.11	9490.07	10836.7	9995.83	9260.39	8859.43	9807.43	8094.41	7052.61	8987.94	9918.53	7603.98	10210.9	6659.47	7907.89	11708.3	-	[3M+2K]2+ 60.0694 [M+Na+HCOOH]+ 60.0694	2890	0
341	M129T321	129.065	5.35255	3276.46	3125.93	3144.4	3161.62	2709.54	3090.05	2321.5	3829.47	4135.55	2874.56	5676.68	3745.08	2232.74	2026.07	2332.23	2380.49	2299.24	2247.05	3149.94	3718.68	3211.48	3289.15	2309.29	4307.78	1676.8	1573.91	2587.25	2629.95	3836.55	1784.35	3452.81	4963.37	3023.19	2296.91	3072.51	5174.88	2515.06	3003.56	2774.98	1668.41	2738.9	1929.44	-	-	3961	1
342	M129T55	129.068	0.911992	2080.34	1692.76	1678.06	4586.51	3832.36	2311.28	2234.39	5552.17	4317.37	2990.31	1416.73	4595.43	3209.72	4804.91	1219.4	1045.47	3511.58	851.151	6301.62	1212.19	2033.57	5881.73	1223.7	1381.56	6061.4	3453.32	4200.44	3850.23	2146.35	948.801	1234.12	4033.22	4224.69	4283.17	5202.45	4443.24	1141.35	2348.27	3591.38	6852.8	2150.59	3194.96	-	-	1	1
343	M129T276	129.065	4.59803	9414.27	5757.02	8012	15941.7	6293.44	15562.1	8527.08	6766.13	8578.56	5790.86	6844.9	7690.3	7093	14326.8	4811.22	5204.75	7689.37	8013.56	5276.59	3123.9	18350.9	7692.54	11095.6	5457.12	13978.1	17171.2	14879.7	8446.64	7681.27	5576.65	8555.51	17018.3	3335.71	7526.69	6720.72	6670.57	7291.98	17847.7	7480.46	7488.69	8846.88	7913.77	-	-	3566	1
344	M129T58	129.09	0.967967	1684.59	668.683	1856.25	6132.83	1271.61	698.846	7523.1	6466.12	1499.07	5486.43	5351.96	5389.88	6460.83	593.161	1080.72	1712.02	5871.9	1062.27	1006.17	4752.38	1210.52	1198.79	5641.98	5181.29	6579.33	1139.79	983.752	1002.66	5762.1	3134.79	5644.75	2187.69	3243.05	4991.36	5999.22	2236.32	1084.31	1341.81	1445.87	670.8	678.958	1905.87	-	[M+H-C4H8]+ 184.138	4	0
345	M129T74	129.09	1.23779	1654.91	3800.13	1001.74	3307.64	2895.04	1096.02	4045.59	1971.58	1361.3	3420.97	1615.57	3513.19	1559.47	3605.7	3474.27	919.7	737.91	2884.48	4103.79	1413.08	1655.95	3420.27	3100.5	2791.92	4267.65	3521	3772.4	1119.76	977.049	3282.09	1446.12	1490.12	3146.34	1313.72	1424.58	3220.66	4128.81	3332.67	3490.64	1213.65	1357.25	1662.5	-	-	17	1
346	M129T397	129.101	6.6228	1927.28	3140.12	3681.72	1482.82	1674.66	3530.87	1528.43	1679.72	3348.92	1506.48	1875.17	2768.15	1729.53	3509.28	1735.32	1807.07	1706.95	2636.89	1702.18	1842.91	3728.4	1213.3	1801.9	1524.39	1825.41	1781.43	2331.61	1430.56	1787.16	1488.94	1568.51	4236.86	3334.99	3634.18	1737.61	1568.77	2981.13	2878.13	1864.13	2464.44	3736.95	3092.76	-	-	3803	0
347	M129T555	129.101	9.24462	963.183	824.117	1060.11	810.646	837.857	869.296	867.737	1429.11	988.45	941.986	1186.08	1083.77	1004.7	1097.73	1071.22	943.84	928.068	1150.4	1139.81	1198.81	820.508	1161.09	936.466	1189.16	1059.46	1021.43	1215.48	903.532	1349.62	845.317	940.319	1183.18	1144.73	899.36	986.24	855.298	1044.58	891.59	929.907	969.872	947.173	748.426	-	-	2859	0
348	M129T214	129.109	3.57481	1348.94	900.24	1136.42	856.028	884.988	964.134	1306.86	1530.72	1780.06	1579.36	1302.07	1075.83	877.74	5118.37	1250.33	3820.55	917.414	3963.84	973.434	3278.32	1439.14	1183.39	1180.69	2631.32	5042.92	966.589	1002.93	1490.55	1004.3	706.643	1012.07	785.093	835.65	1355.51	1060.58	1318.08	5019.11	688.265	922.543	1172.7	1463.25	3079.44	[17][M+1]+	-	250	0
349	M129T147	129.126	2.45201	13938.8	2872.05	13032.7	10234.6	7067.92	7826.2	4237.87	9291.61	13305.2	3860.51	6565.47	13769.2	10783.4	12352.7	9986.08	8803.48	11417.6	6183.13	6002.9	7835.32	5585.78	10846.6	6899.43	6382.15	4991.63	7262.12	16039.1	9266.25	12480	7576.36	16630	4314.25	6678	10578.4	4493.05	21540.4	20611.5	2967.88	1141.09	4921.18	2729.12	11554.1	-	-	2630	1
350	M130T445	130.049	7.40917	4007.71	4083.42	3715.22	3429.59	3859.12	3692.8	2125.81	2709.61	2089.39	2360.34	1852.36	3164.02	2364.13	2303.32	2738.54	4009.2	6584.09	5767.33	3011.02	2964.52	3313.68	2606.42	3570.27	3690.92	1930.15	2741.78	2565.1	10776.2	2535.49	9063.41	2368.3	5894.93	2373.13	2179.37	2512.98	2698.23	4261.84	3430.76	3393.52	2036.95	2144.57	5938.35	-	-	1599	1
351	M130T545	130.049	9.07608	18192.5	18225.8	9804.66	17161.7	17090.4	17635.2	5093.39	10024.4	8631.3	6037.86	14427.3	8545.18	4762.37	3193.27	3734.48	8333.54	21350.4	23321.8	12108.5	6401.22	9197.81	9337.87	14563.8	9526.13	2839.37	3766.85	2185.84	28494.1	2967.43	26051.9	6715.34	18263.2	4824.5	5503.85	8044.19	6882.85	9019.43	4223.24	4573.6	4451.45	4584.34	16697.1	-	-	3700	1
352	M130T456	130.048	7.60707	2353.61	1980.13	2089.18	1902.33	1832.79	2000.48	894.625	1463.46	1595.04	1876.39	1866.01	1617.13	1380.65	1393.03	1549.53	1646.83	1488.92	1424.43	1192.36	1587.14	1802.02	2079.57	1851.78	2347.05	1294.88	1120.62	1813.06	1562.97	1065.67	1609.94	2117.79	6478.21	1573.4	1767.94	1931.38	1847.96	1819.59	1739.21	1773.69	1629.07	1695.69	2035.38	-	[M+H-COCH2]+ 171.052	3190	1
353	M130T530	130.049	8.8275	5900.41	5689.03	5466.02	5104.6	5391.69	4573.6	590.202	572.71	574.882	533.603	1103.51	539.271	1621.59	596.386	455.192	5752.9	23697.9	28594.5	1320.37	531.91	862.146	1006.6	1336.01	1152.94	1266.88	1750.94	598.769	57099.6	529.636	48556.6	692.11	10109.9	800.506	780.151	798.181	2264.03	2201.01	970.456	1198.98	607.858	487.279	25726.8	-	-	167	1
354	M130T70	130.064	1.17083	14921.3	20705	14895.4	16332.6	18341.6	15423	9992.91	14049.6	22911.4	17488.9	13295	16601.4	15508.1	10485.9	15679.6	11778.2	14276.2	24020.5	10206.8	14211.9	13977.7	5299.96	13810	10316.3	11721.9	9726.89	10103.7	37512.5	14289.2	17480.3	21173.2	13145	14208.4	19877.3	20656.1	23141.9	10409.5	16835.8	9557.35	11247.6	5791.44	19607.9	-	-	600	1
355	M130T153	130.064	2.5505	14726.9	25004.7	22293.9	24739.2	7978.69	11163.9	11455.7	20190.1	24344.8	9622.78	8508.55	31027	8051.94	15120.7	19435.1	15196.7	8465.56	15608.6	19449.8	11702	9523.71	19555.4	17757.5	6515.18	15097.7	20341.1	12409.5	13412.5	12346.8	22601	8861.73	9576.58	8248.32	20981.1	10330	20132.7	21265.9	24909	8012.14	19005.9	19535.4	21018.5	-	-	1142	1
356	M130T47	130.064	0.779767	7351.44	13400.2	12048.6	11133.1	7153.23	10220.8	10591.3	13692.1	13841.8	7448.16	10504.8	13884.1	9702.65	17041.9	6638.76	10513.9	10983.7	9799.86	13431.2	10057.3	7625.13	10331	8207.28	10892.1	11178.9	11465.4	16118.6	9818.73	12960.1	16576.9	8705.98	10857.5	10864.2	11096.3	10851.9	9981.94	10303.9	7752.63	25142.7	7105.98	10157.1	26853.5	-	-	1871	1
357	M130T91	130.064	1.50876	20903.2	12439	15667.1	18838.6	18530.3	22507.7	11889.6	41737.6	28275.7	16994.3	21159.8	14904.5	7977.96	16890.4	16027.5	10992.4	11207.7	19514.9	14061	40369.2	17394.7	21416.3	21257.1	17505.3	17154	21680.4	12474.1	19822.2	7523.66	21422.8	17202.3	22029.2	46748.1	17662.5	20248.9	29075.5	17913.8	15580	11129.4	23322.9	36623.1	19836.1	-	-	1633	1
358	M130T214	130.064	3.5701	20026.5	16078.3	11499	17760.5	16664.2	29053.6	17918.3	11770.2	20439.2	21021	9390.79	18343.5	12722.7	26309.4	15851.1	16258.1	14772	20006	22239.1	10466.1	13730.9	13150.9	15659.2	43577.7	12034.1	12814	11930.1	9061.59	15208.1	19366.1	26984.9	23849.3	10824.2	18868.4	49240.3	95659.4	17204.6	14304.2	25438.8	29274.3	24198.8	20010.1	-	-	4312	1
359	M130T178	130.064	2.96297	24057	20482.8	22772.9	20701.4	13549.6	25402.6	18138.4	20915.3	10534	31166	13745	18845.2	10836.5	11778.7	14434.4	28137.5	17890.5	32939.7	13235.1	14111	15221.6	16702.5	20212.6	14437	6631.39	17906.1	30012.4	19292.7	15147.2	21320.9	12478.4	13242	14555	25259.1	20270.6	26104	17512.5	18218.3	12612.6	17646.9	17925.6	30847.5	-	-	2305	1
360	M130T134	130.085	2.23783	24208.3	23942.1	21147.7	22556.3	21366.3	22870.8	24301.5	27783.9	23548.4	34130	16341.9	22327.9	25398.3	16370.8	19744.9	21782.2	17522.7	17543.6	19453.7	15117.4	15696.2	18985.1	21640.1	17578.9	21585	22198.8	20275.7	19931.5	21153.3	22316.5	20970.4	17516.2	16046.6	19318.7	18392.2	22211.8	23717.8	22986.6	19925	25660.8	22783.1	25401.1	[18][M]+	-	25	0
361	M130T186	130.085	3.10292	4509.62	6257.7	7546.93	5710	5189.76	4000.8	4665.79	5140	3805.63	6626.43	3816.2	4554.08	5552.32	4137.04	3512.83	3752.53	3596.44	4227.91	2527.82	6034.18	3397.19	3353.66	5377.41	4702.36	3935.49	4213.15	3621.03	4506.34	7341.37	3740.62	4871.68	13174.8	3629.56	3341.21	7159.78	3728.26	4543.11	5099.99	5157.9	5581.19	6192.68	4830.93	-	-	3950	1
362	M130T512	130.085	8.53161	1387.43	1269.5	1430.59	1183.41	2085.24	1124.08	801.044	1604.01	1503.8	1436.03	1538.72	1575.56	1258.9	1446.77	1867.1	1557.68	1761.63	1813.16	1423.2	1469.16	2422.27	795.71	4955.41	740.735	2612.72	1637.28	1429.69	1055.14	658.238	1853.17	992.256	3407	2014.7	1741.39	1313.32	2159.96	2521.21	1547	2154.08	1498.87	1556.26	2211.87	-	-	2910	1
363	M130T102	130.085	1.69288	16590.5	2543.4	3114.25	2381.06	2306.01	15420.8	1648.76	15151	19030.8	16406.4	2212.09	2439.96	13327.7	2159.32	12757.1	13742	2494.01	2496.49	2472.31	2018.27	2777.51	2262.46	2288.2	2237.25	2326.78	2329.21	3200.38	4271.99	12451.2	3770.75	2774.55	14708.9	3359.69	13932.6	20587	21448.8	2282.84	13033.6	2729.36	13023.5	2391.23	17950.2	-	-	2044	1
364	M130T453	130.085	7.54533	5026.8	5155.06	4992.46	4373.81	4456.22	4832.64	4804.63	3174.51	3725.3	3841.69	4414.8	2067.21	5311.28	3515.14	4300.59	3337.91	4606.48	2375.6	3810.19	2396.54	3450.47	3088.3	4835.79	4472.5	4712.65	5440.55	5700.91	14158.2	3136.81	3516.46	3919.68	5549.98	3770.99	3101.78	3903.49	3099.02	4950.23	5410.49	7611.43	3099.48	10662.3	3630.85	-	[M+H]+ 129.076	57	1
365	M130T406	130.096	6.76845	8129.08	5610.7	5533.49	6963.62	6677.89	7946.51	5182.2	7225.42	3414.21	3455.73	3954.63	3881.22	6617.38	5070.53	9786.72	6936.28	8882.2	9200.69	3312.74	1984.25	6239.71	4306.48	7642.4	4347.86	6643.79	9529.32	8559.03	11948.1	6051.93	11551.8	4207.02	8282.04	3685.13	4870.8	4538.38	9075.84	10099.1	15898.5	12666.3	10503.4	5796	14295.2	[19][M]+	[M+H]+ 129.09	192	0
366	M130T397	130.121	6.62392	1715.47	1651.66	849.053	1040.81	1562.01	2231.32	3894.99	1361.06	5660.13	6159.95	1018.31	1112.23	1580.72	6143.02	11715.8	8435.17	11203.7	11841.4	1037.31	3728.58	1648.15	1996.16	4794.85	1994.84	1307.87	10481.1	1899.74	1918.25	7582.97	13065.1	6408.21	1688.09	5257.84	1134.34	2055.15	1040.46	1178.33	16761.7	1243.64	2295.13	6835.99	754.445	-	-	3804	1
367	M130T282	130.158	4.69596	40265.9	37897.4	32160.6	33621	34862.7	43020.7	29273.4	35528.7	34419.4	47085.3	34818	33652.2	35729.9	23418.9	30731.8	35105.6	33544.7	29261.1	36744.4	27949.4	43307.6	33937.6	34285.2	33285.8	30568.1	33636.7	31860.9	44042.5	24748.2	35111.1	35440.6	29113.1	32571.4	35860.9	40388.3	33928.7	23467.4	20488.6	52764	38920.7	30490.5	38344.8	[20][M]+	-	3270	1
368	M131T76	131.048	1.27147	7143.75	6363.49	4701.29	5160.49	3880.69	4099.92	4418.08	6290.2	4699.53	4592.3	3913.39	4630.61	6056.42	4961.19	4919.9	4163.27	4485.19	5568.77	6269.83	4145.12	4008.57	4479.11	5806.16	8505.97	5936.02	5339.26	4692.91	3924.69	3486.27	4187.73	6208.2	3914.11	5044.28	4506.4	4539.18	4744.04	8574.96	3373.36	6694.45	3860.5	5977.96	10147.6	-	-	17	1
369	M131T59	131.048	0.978483	1891.16	2896.17	2034.84	2955.05	2805.97	2351.72	2853.95	1387.15	978.091	2274.56	3805.44	2313.77	2962.56	3992.65	3319.5	7138.98	2932.33	1171.03	1852.02	2581.35	3421.58	2575.85	2636.3	2528.01	5518.55	2825.64	4455.66	6774.59	1404.27	1213.99	1474.93	3527.15	4158.73	2420.72	2577.86	4805.53	1510.01	1810.76	3041.89	1536.43	12786.8	2374.69	-	-	4	0
370	M131T271	131.069	4.51732	4674.71	4102.83	4371.55	4855.22	4620.58	4630.89	6378.66	5796.04	6738.75	5594.78	2880.6	6130.14	4663.72	4422.31	5671.54	6194.21	5174.23	4941.71	4993.54	3824.24	3526.19	5146.79	5280.11	3309.7	4924.15	5383.72	4174.31	6788.98	5212.9	5366.76	5510.63	4499.56	3917.45	6178.56	4481.56	5794.12	6135.38	4596.82	3892.56	4580.1	5023.01	4698.39	-	[M+H-H20]+ 148.073	1788	1
371	M131T52	131.068	0.870017	3693.74	4501.57	1317.21	4628.51	1457.39	4966.68	2116.96	4401.79	2223.55	2457.4	471.664	1781.27	1650.59	2755.51	6181.69	2435.18	1937.55	1362.75	4400.46	3037.95	2047.77	2906.21	4651.26	1738.8	1948.87	2464.36	6108.39	2586.49	1920.19	1895.78	1714.31	2427.78	2132.3	1550.48	2593.33	4787.83	1440.34	2521.89	1930.28	1610.48	2794.23	2257.03	-	-	3	0
372	M131T136	131.068	2.26592	8036.35	3995.62	3506.95	3357.45	2212.08	3722.7	8091.87	4084.48	1426.6	2682.14	2209.11	2956.12	3658.09	2808.71	2197.76	2661.69	3302.2	3386.62	2556.6	1296.63	3215.32	3185.88	3738.15	4317.36	4253.38	4879.56	3397.51	3544.38	2969.19	3610.42	3576.2	3350.97	2309.49	3263.72	7829.87	3944.44	3587.65	1465.97	3390.62	3797.74	2928.46	6744.31	-	-	4337	0
373	M131T107	131.068	1.77723	2830.29	2294.53	2766.97	5164.66	1939.63	2701.71	2527.33	2358.84	3562.36	3107.19	2258.51	2960.36	2935.84	2520.29	2504.24	2928.62	2628.51	2621.02	2746.91	2196.11	2797.23	2823.88	2688.24	1955.6	2692.43	2759.88	2875.1	1704.4	2561	3267.61	3027.34	9190.03	6688.31	3258.41	3165.2	2859.32	9106.33	3037.43	2779.51	2547.56	3031.52	1349.38	-	-	920	0
374	M131T514	131.08	8.56347	1180.89	1024.37	899.378	1141.99	928.566	1094.69	891.549	2301.28	714.909	709.845	2251.43	599.082	1051.22	1073.38	509.07	681.85	939.3	765.534	3772.34	640.845	1348.12	1358.35	2939.44	904.567	843.101	680.963	1580.14	984.937	902.551	999.495	962.933	1124.21	676.006	1185.78	972.9	636.199	831.054	591.365	1490.09	668.673	624.052	603.489	-	-	2891	1
375	M131T55	131.084	0.91425	8020.03	7320.44	6682.34	4855.61	4814.49	4278.39	4491.64	5587.82	3962.77	11398	5839	6667.7	4440.44	5865.19	3553.43	4076.94	5902.71	5012.82	5570.67	5664.03	9519.19	4878.98	5020.06	2853.45	5913.79	8197.13	10358.1	5735.26	4670.56	5280.54	3540.07	12101.4	7115.14	6027.55	5615.91	5792.64	4231.83	5428.22	9272.47	7559.64	8738.06	7112.96	-	-	1	1
376	M131T135	131.088	2.2437	2468.65	1732.86	2289.02	2133.13	2979.41	1598.34	1976.55	3075.21	2312.42	2715.77	1649.13	1265.41	2002.46	2421.49	2152.07	2122.63	1639.66	1719.16	2090.14	957.222	2257.96	1351.4	1647.02	2322.94	1583.67	2080.09	2017.49	2094.8	2304.35	2118.4	2326.69	1844.49	1801.73	1110.47	1559.61	2312.18	1882.48	1763.04	2531.4	1946.18	2289.78	2222.95	[18][M+1]+	-	1079	0
377	M131T75	131.084	1.25092	4900.24	3217.01	3572.7	3597.39	3231.8	3452.53	13440.5	5065.87	4988.9	3160.65	6717.79	3245.32	4898.18	3291.21	2878.98	2833.49	2435.71	2654.6	4650.66	2950.68	4874.05	4356.52	3700.48	4070.91	3332.61	3363.41	3446.83	3357.24	4234.56	2018.94	3216.18	4962.33	2030.73	3413	3360.77	4608.13	3318.27	6355.19	3901.37	3328.46	4060.91	4362.19	-	-	17	1
378	M131T406	131.099	6.76402	578.531	413.625	488.156	507.937	519.238	431.004	483.555	464.802	448.259	469.307	370.055	415.316	493.19	494.139	589.381	377.583	512.747	562.1	401.284	325.327	523.494	399.504	507.626	414.362	459.729	602.175	462.025	713.856	365.254	670.236	430.621	510.888	398.291	474.791	437.673	615.519	566.974	983.265	753.472	572.55	423.19	894.768	[19][M+1]+	-	192	0
379	M131T60	131.105	1.00617	1611.95	1079.25	650.472	878.598	510.487	620.533	2966.12	2699.24	452.486	3415.89	3080.19	3026.49	2755.16	3226.22	692.226	3092.7	954.84	858.702	443.379	2422.2	4329.6	616.439	1698.45	3007.55	3246.99	863.561	648.081	3385.75	3295.19	991.44	3230.26	497.31	526.411	406.743	505.037	847.203	3682.22	604.184	613.588	3772.21	362.1	548.068	-	-	2	1
380	M131T282	131.161	4.69522	3447.73	3071.08	2745.65	3443.26	2898.61	3562.33	2571.83	2933.52	2823.59	4011.45	2886.77	2930.4	3298.47	2524.25	2831.59	3082.1	2984.47	2794.98	3121.24	2661.32	3660.59	2994.52	2883.64	2759.18	2646.13	2965.35	2928.73	3757.4	2241.97	3516.85	3226.23	2625.15	2761.89	3861.35	3379.51	3359.3	2530.38	1981.16	3825.9	3339.45	2848.92	3227.37	[20][M+1]+	-	3270	0
381	M132T73	132.043	1.21043	2987.46	7444.93	2349.4	1278.4	2357.61	2292.19	1330.84	1311.07	4129.35	5004.4	1273.92	1373.19	1436.63	916.697	1421.34	4714.39	1705.26	3140.32	1824.99	5238.15	1364.29	2305.89	1738.83	1190.6	1481.69	1492.35	1083.41	3160.15	1175.12	8401.42	3383.96	1399.3	1550.69	2524.18	5699.5	5512.15	1215.15	1322.22	759.446	1271.13	1533.43	1972.75	-	-	9	1
382	M132T183	132.064	3.04992	2794.77	4279.83	2314.04	1492.41	2662.12	2067.82	2754.39	1378.99	2800.04	2330.22	2056.38	1710.68	2421.3	2154.27	4496.83	6544.56	2565.78	3808.06	2629.38	2574.27	1036.07	2446.91	2581.46	2084.14	2066.94	1658.47	2652.43	4413.87	1450.34	2504	1815.39	5213.21	1959.64	2428.83	1572.49	2581.1	2587	1222.18	2372.89	2258.51	3650.41	2985.25	-	-	3349	1
383	M132T510	132.075	8.50155	916.317	948.861	897.144	833.796	1028.46	895.554	867.131	770.059	770.204	553.482	748.476	614.101	1013.73	928.353	944.28	1039.93	1078.69	1055.97	701.461	944.907	825.419	790.468	805.8	828.568	842.964	989.258	938.948	1112.02	1006.38	1058.27	898.616	871.214	747.019	823.161	949.485	976.989	1050.38	1026.09	1008.03	875.48	1058.88	911.919	-	-	1403	1
384	M132T399	132.08	6.64452	1304.59	957.933	1356.71	1300.57	1244.88	1421.01	2046.63	1487.67	2938.99	2806.73	1440.1	1186.41	2068.7	1754.71	2567.27	847.826	679.878	1478.64	1174.76	887.64	2208	1545.49	2224.4	2730.11	807.696	645.841	3320.99	87826.5	2530.75	92701.1	2281.81	442.747	981.071	1265.82	3635.82	5012.71	739.825	2482.69	2713.13	1775.38	1916.58	1229.68	-	-	67	1
385	M132T409	132.101	6.81423	11650.8	8458.63	7759.7	9621.78	8633.75	10697.8	4429.36	4884.23	7748.14	7321.39	10440.8	3641.96	4483.83	4066.89	5490.19	13821.3	21790.7	31742	2571.95	7020.45	8168.23	3540.45	12684	5609.67	3817.25	6602.97	4386.31	47457.7	5227.53	54950.1	7297.44	8144.71	5022.1	3526.57	4704.37	8305.77	11879.7	5237.41	3238.15	6085.05	4973.25	24311.8	-	-	3509	1
386	M132T528	132.101	8.79898	4752.6	5443.26	4859.2	4368.37	4894.11	5325.54	5085.83	3263	3158.08	3383.76	4712.2	3027.68	5253.75	4350.89	5676.37	5712.96	4851.7	5121.41	4258.4	4554.67	3592.89	5080.38	5750.86	6580.94	4646.76	4462.84	3716.13	3523.71	4954.99	5641.86	4208.86	7616.96	6181.65	5977.12	5871.35	6006.85	5348.84	4500.36	5696.61	4461.57	4900.62	6872.66	-	[3M+2K]2+ 62.0941 [M+Na]+ 109.113	260	1
387	M132T478	132.101	7.96572	1263.5	1107.22	1197.66	1127.93	1179.7	969.167	1147.93	922.89	939.793	776.506	745.145	719.895	971.458	1296.55	928.619	1664.39	1550.77	1445.17	1048.64	1122.87	967.091	1259.72	1194.68	952.528	905.795	1084.19	956.529	1530.52	1241.03	1541.41	779.551	1630.75	1003.97	1101.18	1088.02	1696.09	1181.32	1118.35	992.696	762.025	956.098	1633.6	-	-	2492	1
388	M132T505	132.101	8.40838	935.228	879.209	1559.84	804.692	836.544	916.552	724.648	879.397	629.745	784.68	863.099	749.51	866.081	996.274	1492.22	1072.75	1332.9	1160.21	757.217	680.325	721.443	673.432	1441.26	742.315	1066.08	968.929	969.748	1064.62	1087.04	1308.17	663.574	1045.72	835.91	742.703	863.342	778.662	1727.92	1038.08	1677.48	829.35	984.27	1234.31	-	-	4583	1
389	M132T244	132.101	4.07166	111115	92720.6	165551	104892	120475	108838	168930	120388	149682	139842	85907.3	125539	114537	128600	130894	109396	105402	133423	182336	92105.1	107561	137542	114994	70106.1	133486	111612	90189.9	127435	145174	117543	114823	129583	74915.2	127298	112169	124928	148853	159985	119788	94073.4	112676	116716	[21][M]+	[M+H]+ 131.095 [M+H-H20]+ 149.107	41	1
390	M133T59	133.064	0.979333	3921.17	3728.62	2885.8	3401.51	4506.29	4672.68	4125.85	3716.05	3079.66	2789.89	2425.14	1923.67	2964.23	2383.66	2531.75	2943.91	3924.57	1776.65	4009.96	3074.1	3252.85	3254.2	3683.71	3630.51	3253.97	4214.7	4283.83	4703.35	3214.88	2939.31	3403.49	4557.77	3070.8	2963.26	2082.91	12417.2	3197.18	3599.28	2897.71	3188.9	3858.47	3494.91	-	[M+H+Na]2+ 242.123	4	0
391	M133T537	133.06	8.94799	7003.77	2264.56	2380.13	1997.58	2136.42	3436.91	4212.66	969.117	1750.39	1890.9	3770.71	4537.91	4260.44	1396.1	4256.99	5152.59	3677.76	4689.28	2747.14	2710.26	3678.98	1140.34	3723.56	2456.12	2345.64	1329.95	1214.86	7067.06	1091.87	5714.16	2014.17	6359.67	6155.43	1645.59	3414.71	2718.24	1195.37	2467.38	6369.74	3582.02	2237.4	8048.42	-	-	1009	1
392	M133T75	133.063	1.25597	5255.99	5475.08	3322.81	5297.97	4069.53	7579.68	4502.53	5154.53	5280.74	5442.58	3410.93	3824.07	4593.63	2891.25	2524.37	3289.37	4245.14	3477.48	3898.58	4963.46	3323.19	3750.04	5914.95	4947.73	4780.95	4968.21	3567.33	2806.09	4790.12	2721.18	4300.96	4657.37	5465.46	4972.01	3313.69	4318.26	4827.14	11984.9	4389.62	6010	3943.06	4905.03	-	-	17	1
393	M133T103	133.085	1.71522	238590	235194	197154	73704.4	173180	183930	255384	126428	109898	259644	75234	218590	221542	164071	202711	224581	84838.2	176388	183501	188354	166912	191732	205363	74969.5	204239	217010	96944.2	175894	189635	218941	94917	218210	82576.2	199217	218572	224820	84141.8	236555	201170	96103.3	106508	106086	[22][M]+	-	1448	1
394	M133T459	133.096	7.64717	2362.06	2095.2	1214.16	1793.61	1174.28	1892.18	1943.27	3693.37	2439.56	2099.13	1938.72	2122.73	1929.62	1761.42	1788.42	1940.39	1371.69	1243.78	1024.24	2129.41	1519.09	1137.89	1324.82	2098.98	1625.82	2310.46	2455.8	1259.1	2344.16	1287.53	1741.07	1880.11	3278.89	1261.4	1668.38	1488.72	1720.1	2002.64	1940.8	2598	2220.15	2165.09	-	-	3202	1
395	M133T57	133.1	0.94335	16500.3	18595.6	10853.8	17703.7	18148.9	16745.8	15628	15456	15822.5	9895.06	15339.2	13963.6	15052.9	9080.98	14293.9	15210.6	14779.1	9135.19	11947.3	6046.41	23572.1	19418	12431.9	18578.1	16281.3	16542.8	16690.9	19583.1	12792.4	14678.2	10253.5	25791.9	16980.9	16286.3	11745.6	19448.9	16654.2	11248.2	21238.2	18755.5	20192	15012.4	-	-	534	0
396	M133T245	133.104	4.07972	7271.45	6059.27	10488.9	6482.95	8245.03	6670.26	10248.4	7899.61	8805.84	9008.31	5220.14	7885.45	7109.7	9095.75	7763.6	6792.62	7017.27	8199.93	10452.3	6725.34	7395.15	8745.16	7937.94	4788.97	8123.13	7957.67	5726.24	7973.54	9476.3	6908.25	7485.55	8502.68	5294.17	8116.47	7250.01	7933.95	8963.16	9503.68	8132.07	5865.2	7575.9	7355.09	[21][M+1]+	-	1392	0
397	M133T76	133.1	1.27108	9764.33	6140.37	4883.61	4905.97	6523	4867.07	5458.98	2336.67	5903.5	4440.07	6716.56	4973.31	3729.57	4713.15	4450.52	3354.76	3712.73	3724.12	7320.69	4280.8	8912.48	5783.63	6033.93	5009.94	3479.75	4468.67	5178.11	5016.64	4633.26	3910.3	5933.51	7439.37	2902.62	5155.31	5569.96	6586.13	4549.66	4353.77	5713.76	4349.91	4862.49	2243.15	-	-	17	0
398	M134T550	134.043	9.16398	725.343	1102.81	1104.86	966.243	638.738	879.12	541.74	662.386	520.124	831.462	640.663	963.313	633.463	664.552	1280.92	1676.75	1801.17	2151.94	620.845	598.518	508.988	661.515	873.456	797.728	696.515	932.533	677.211	1268.93	832.648	1398.87	1138.83	1608.89	1006.1	739.527	864.119	1144.09	1272.38	850.999	966.782	714.023	1648.31	2287.67	-	-	3928	1
399	M134T177	134.059	2.95032	18818.6	18275.1	14796.2	18520.8	15483.5	16920.2	20245.8	20510.1	14131.1	9781.16	19653	14212.4	24981.2	13351.8	8951.68	10394.9	10601.2	8669	33721.2	9008.43	20064.1	25161.5	26665.1	19095.2	18087.7	19848	56358.5	33456.3	22390.4	13958.6	11897	22586.6	6328.04	10938.7	15410.9	6138.19	6653.07	10887.8	20387.6	8446.26	6584.71	10991.3	-	[M+H-H20]+ 151.063	152	1
400	M134T135	134.08	2.25061	2296.24	1590.73	1685.39	1721.08	1734.22	2020.31	1978.27	2544.88	2355.71	2624.58	1528.54	2230.23	2017.42	1828.83	1787.37	2092.08	1827.24	1870.81	1879.56	1527.03	1402.75	1947.08	1815.7	2076.69	2083.73	1894.79	2512.37	1521.3	2070.99	1861.99	2164.18	1698.14	1874.76	1912.7	1500.66	2366.05	2062.67	2466.36	2132.72	2506.55	1735.27	2356.74	-	-	25	0
401	M134T102	134.088	1.70481	15226.1	15445.6	12166.5	13285.1	10806.6	11946.2	9277.59	8147.9	15781.8	16473.1	9011.52	12347.9	5887.46	10439.6	12503	14462.5	12921.6	11065.9	6033.71	5011.59	4665.4	12358.6	9553.56	8985.96	9825.33	6692.43	14103.5	11267.8	12172.9	13936.9	15002.4	6176.9	10393	13187.7	12889.8	8573.85	11329.2	14454.1	6275.46	5953.74	6810.89	6814.87	[22][M+1]+	-	1451	0
402	M134T57	134.102	0.950767	1120.08	1113.51	1241.48	1441.91	1644.86	1342.31	1330.63	2821.85	1699.62	694.212	2190.21	1018.53	1367.3	1105.49	742.579	899.871	1695.81	1477.85	4429.57	2142.72	1525.37	3577.17	3773.85	2520.5	1367.93	1576.48	1122.37	1879.11	673.184	1209.66	2050.84	936.221	1109.59	1901.8	716.091	1437.85	422.75	1136.89	1628.45	754.133	1729.56	1016.19	-	-	7	0
403	M134T435	134.116	7.25241	2105.2	1781.36	1669.24	1314.19	1944.54	1290.46	1258.64	1117.27	2325.07	1223.57	1593.07	1079.07	1545.36	2140.62	3340.78	1760.61	1825.33	1395.8	1105.32	1722.28	1527.94	1037	1796.92	1393.42	1239.5	1615.93	1397.97	920.92	1666.96	1140.86	991.248	1394.26	1646.23	1336.79	1790.21	1219.52	1897.04	2424.29	2409.44	2523.47	3013.03	1271.09	-	-	3368	0
404	M135T67	135.043	1.11623	3407.43	2522.94	2586.78	2320.03	2723.9	2465.54	1881.55	1675.79	2582.21	2414.3	2024.4	2477.63	1758	2773.44	2602.44	2648.86	3507.57	2209.7	2051.25	1926.37	2118.12	3164.9	2992.13	2927.28	1765.03	2302.61	1642.02	2094.14	2198.03	2730.29	2217.28	2915.73	3034.77	1873.7	1981.86	3192.86	2137.04	2419.9	2405.33	1934.33	2059.12	2820.27	-	-	13	1
405	M135T56	135.079	0.938725	17535.5	16259.1	15554.1	13352.2	17345.2	12703.2	10876.7	15973.8	16939.2	12545.7	11981.3	14049.1	11047	14879.7	12510.6	15591.7	16770.4	20966.8	15703.9	13728.8	22218.6	12137.5	13418	19878	14654.6	16122.6	19171	17902.1	15530.8	16087.9	17363.9	17869.2	17035.2	16946.7	16789.4	15862.1	14491.3	22313.3	19088.6	17101.6	21562	15694.4	-	-	7	0
406	M135T17	135.079	0.284833	641.96	570.303	481.098	821.402	836.789	327.784	131.863	476.384	535.257	973.019	621.527	2504.33	174.692	432.433	547.758	1566.1	623.254	441.163	519.409	3392.4	514.055	3711.09	442.213	587.609	593.948	429.325	744.37	402.979	282.1	1275.71	530.329	480.763	394.556	524.334	559.771	530.712	547.424	688.044	716.495	580.842	676.8	602.799	-	-	4194	1
407	M135T77	135.079	1.28798	6224.33	6914.6	3246.02	10438.2	10067.1	6015.48	4460.25	6293.99	7796.44	7532.58	6370.74	6822.43	2710.58	8728.04	7999.88	6344.22	5477.28	7890.07	6374.72	6437.61	4398.99	6462.03	6542.75	7876.74	5848.86	6059.48	6931.92	5232.45	4863.65	5779.19	1976.94	4049.17	1617.86	6266.15	4008.06	5719.7	6401.35	7270.24	3002.17	2927.76	7589.42	7348.79	-	-	16	0
408	M135T55	135.115	0.9237	22617.1	25025.4	22099	20420.3	19755.4	18851.9	18192.8	17083.5	18478.7	21842.3	19962.5	20282.9	18071.1	20478.3	19551.6	17325.6	20292	22022.5	21428.6	21050.8	26810.2	18880.8	21644.1	21777.1	19931.3	21287.1	29191.5	23860.4	17401	20920.9	24317.8	33057.8	23778.6	25219.6	21465.5	23796.6	19455.8	28709.5	23869.3	26483.3	20844	24783.5	[23][M]+	-	1	0
409	M135T75	135.115	1.25647	8188.38	6495.28	6533.46	6891.3	6192.21	6362.7	6249.97	6368.55	6112.51	5796.59	4179.72	6551.92	5450.8	6759.59	6562.85	4375.92	6059.31	5589.74	11039.4	5733.52	13271	8219.52	7804.1	7695.7	4718.34	5088.48	9498.34	7250.36	5164.4	5060.15	7016.09	14199.6	5838.05	6870.75	9119.88	7315.65	7226.48	7346.94	8223.25	6944.66	7392.39	5321.76	-	-	17	0
410	M135T174	135.115	2.89872	3384.55	7302.92	3456.16	2932.31	2267.83	2696.99	9274.17	6955.2	3020.06	4408.61	4656.28	3018.09	1452.86	1954.6	1125.58	3045.13	2354.33	4480.4	4333.72	1161.21	5400.31	4394.48	3942.6	5445.1	3448.68	1759.36	4594.09	2050.84	1199.06	1743.72	5120.8	6725.1	1202.48	1540.3	6296.19	2305	2424.31	1216.15	4298.88	3299.19	4754.2	5921.34	-	-	1849	0
411	M136T283	136.061	4.72167	100934	108625	92274.1	98851.2	102700	98850.8	115687	95287	80285.6	100875	108783	95784	249299	81356.5	61925.8	57594.7	90403.7	54652.7	188446	56213.8	152059	111343	143570	185320	68052	65160.7	239664	121590	63376.5	76896.3	104625	172817	45824	65713.3	61746	73223.3	60650.6	68328.4	126618	52649.5	60013.1	69569.2	-	[M+K+NH3]+ 80.0708 [M+Na+NH3]+ 96.0448 [M+H+NH3]+ 118.027	69	1
412	M136T295	136.061	4.90917	59593.8	59568.5	63989.5	56406	69952.1	57971.6	48204.5	46097.4	33764.2	43695	72059.5	41228.7	108022	75411.1	63846.5	81356.9	80535.5	69207.2	80049.7	30996.6	49655.8	60710.4	79653.5	54638.2	67636.4	57040.9	77415.7	70304.5	57168.4	78492.1	59048	78317	42052.2	50402.3	43790.8	43294.3	70598.5	60159.6	85807.2	51686.9	60340.8	87150.8	-	[M+H-C5H8O4]+ 267.096	39	1
413	M136T185	136.06	3.07845	19639.1	11981.7	12123	11855.2	15519.5	11941.8	7473.24	12502.8	10586.6	12828.6	13277.9	12480.5	15949.5	14142.1	4031.6	6810.79	8168.01	15965.2	19454	5713.66	13020.7	13243.3	21544.1	9063.23	7438.31	4525	43529	20852.2	3686.6	17377	7915.44	30842.9	5414.94	9818.12	11744.9	17084.4	6447.34	8895.31	19970.8	16277.2	6929.03	11590.6	-	-	144	1
414	M136T258	136.06	4.30745	3946.56	3993.76	4406.26	3965.68	4697.61	3561.71	2653.41	3242.3	1939.63	2075.49	1662.89	1927.89	6388.13	9339.44	1746.12	1796.19	2199	5661.48	6153.05	1323.04	3130.77	7398.36	7327.2	1260.98	5622.23	2517.7	12702.2	10902.7	1235.09	4444.53	4444.88	3347.82	1249.61	2385.11	2064.4	4540.61	1715.92	2498.23	9952.19	2444.95	2833.64	2985.94	-	-	1818	1
415	M136T445	136.075	7.42227	3775.52	3279.29	3695.13	3346.93	3364.97	3523.63	799.253	599.469	864.412	804.866	919.257	1041.88	857.988	505.016	1125.55	3858.57	11494.1	15745.1	845.94	643.633	923.908	1107.62	1279.49	949.045	1195.22	1651.02	979.498	25857.7	1049.3	26106.8	1005.93	2964.37	805.385	805.166	912.387	1016.5	1579.23	867.969	1281.17	682.692	732.882	12963.6	-	-	1594	1
416	M136T73	136.074	1.21957	812.066	751.014	791.463	2528.87	1152.65	2038.02	930.684	2215.12	2380.01	2529.82	2424.11	2232.1	617.195	1171.44	782.372	2786.05	1055.59	1723.1	521.894	2002.01	1871.04	1119.28	3864.18	963.929	2051.75	1424.66	1052.3	868.576	2379.46	3877.51	1215.8	2899.1	481.555	2508.59	1209.41	3509.14	2533.01	1031.95	2440.57	2121.03	1992.54	2541.82	-	-	690	1
417	M136T57	136.082	0.9436	777.457	1145.61	1745.9	1772.56	3277.84	1719.57	2610.31	3417.86	1262.69	714.472	337.68	1564.28	2777.91	1770.39	1234.65	1453.27	3129.23	1927.29	1646.36	2410.12	2474.72	3400.9	2727.84	3215.91	1603.51	3530.73	1303.08	1478.93	1386.46	3156.95	1728.47	3931.78	2286.21	2474.7	1771.37	3361.36	3192.97	2084.81	1677.55	1205.21	2404.64	3113.76	-	-	7	0
418	M136T55	136.118	0.9216	2089.97	2618.91	2560.63	2161.31	2500.52	2873.16	2011.03	3096.33	2448.87	3032.07	1596.34	2171.71	2427.9	1999.83	2020.47	1723.32	1793.82	1601.62	1856.07	1342.11	2960.06	2919.09	1364.62	2158.11	1730.53	2323.29	2477.24	2119.49	1338.97	1859.61	1505.54	688.47	2210.93	701.326	1982.89	2661.41	2864.35	2362.59	2570.14	2865.35	2733.26	5092.97	[23][M+1]+	-	1	0
419	M137T465	136.939	7.74179	65337.2	68362.9	70012.4	67604	69311.2	65771.6	81873	79750.1	83664.5	88762.8	126373	73596.9	39560.3	29588.8	19090.1	22544.6	28734.2	24152.5	148389	65335.6	113143	95222	99149.5	103672	25049.5	27694.4	43894.8	40212.4	19218.6	31303.9	83172.5	93634.5	48320.1	58260	87470.6	117275	23750.6	38704.9	76924.7	47672.3	45718.7	30894	[24][M]+	-	55	0
420	M137T293	137.044	4.88957	7242.05	9579.65	8319.83	8489	9901	8436.18	6978.77	16438.2	5946.05	7132.61	11700.4	8340.28	7624.93	8841.91	2678.51	4088.17	5303.99	2349.46	11945.7	6118.9	12466	8707.71	9882.52	6432.59	2860.12	1826.6	9967.57	5126.12	5820.55	2760.5	10216.6	67054.4	3232.15	4112.93	7284.64	8912.93	5384.46	5729.21	5336.57	3664.29	3291.86	3737.05	-	-	1294	1
421	M137T351	137.044	5.8583	2356.26	2490.14	2630.01	2418.69	2671.72	2576.23	1121.85	1175.44	773.871	1246.23	2548.94	1250.48	2019.24	3672.18	1588	2509.26	2370.4	2960.89	3652.22	1769.92	2310.38	2431.2	3042.48	2055.23	1598.28	1299.33	2497.69	2234.07	2026.06	2041.88	5585.31	4772.82	2201.83	2174.34	2561.42	1896.27	2708.28	3606.4	1992.72	1556.3	2032.85	2205.96	-	-	3242	1
422	M137T77_1	137.059	1.27602	83922.2	114753	54679.3	56170.6	117468	49046	53690	141583	93696.6	61318.4	79346.3	53205.6	103247	67078.4	91398.5	58947.8	76978.6	52191.7	22464.9	102110	49982.8	46681.2	59467.9	61120.9	65747.8	77393.7	90888.2	46137.4	69611.5	71256	49897	79072.6	66048.5	76180.6	99661.5	81794.9	57468.6	93019.7	106043	76213	96562.8	182005	-	-	16	1
423	M137T162	137.058	2.69608	35935.5	32102	58288.1	13159.3	10142.6	17399.4	15490.3	29194.3	12350.6	24441.4	17532	19352.6	15541	6412.47	16091.4	14047.8	26533.1	17931.2	12593.3	13838.2	27374	12360.4	26963.8	12422.9	19463.8	17225.1	34468.9	24400.3	8334.73	17500	25200.7	9036.24	12449.2	11934.3	13996.4	10309.6	10607	13172.5	19376.4	16111.8	31124.3	31083.9	-	-	1224	1
424	M137T99	137.058	1.65447	48768.7	44165.1	23001.8	39477.2	26071	40349.5	37770.8	21386.1	10680.3	25838.2	16230.1	18102.2	23532.9	19015.3	29285.8	38803.7	45834.9	29117.3	21061.4	22262.3	25231.8	21815.5	23553.1	19721.3	44136.1	31120.4	33336.2	34043.4	37013.8	39538.1	18594.1	21284.5	26930.1	34907.7	20390.2	23593.6	37027	21619.1	25589.1	19186.4	21243.5	33493.6	-	-	2045	1
425	M137T121	137.058	2.02002	9988.24	25942.6	18900.5	17489.2	18055.4	11651	16845.5	9699.44	16816.7	21559.8	22594	14792.5	17953.9	13936.3	19254.4	15518.5	18121.9	16478.4	17071.1	13937.2	16316.5	17622	19453.1	16054.2	20470.5	13838.8	16269.2	15732	16063.4	18672.6	9216.7	17747.9	17986.1	21142.7	7872.48	15850.3	11794.3	10077.7	17955.3	14062.7	9679.59	20575.5	-	-	4121	1
426	M137T286	137.063	4.75874	3073.81	5581.65	5504.43	5521.32	6293.84	5365.5	3338.36	4788.27	4383.69	4832.89	5555.47	5824.6	5658.2	4518.74	3643.17	2284.39	4621.53	3344.64	9985.61	2898.31	7938.63	6358.69	3769.32	9745.25	3689.47	2833.59	11665.2	6542.34	3263.8	4538.51	5422.32	8720.44	2649.91	3987.91	3544.74	3783.27	3253.41	3680.22	6499.21	2881.39	3649.8	3943.71	-	-	3390	1
427	M137T219	137.08	3.64806	6423.46	5542.06	7075.46	6127.78	6575.88	6684.12	8206.03	6530.38	7772.94	8100.01	6353.42	5846.86	6640.92	7946.19	6940.28	6136.54	6523.71	8591.67	7560.28	3950.85	5735.94	5891.08	5877.78	3940.08	6705.93	5496.18	5008.4	7346.13	7360.41	5514.33	5623.58	6084.63	4355.7	7580.44	5605.43	7375.52	9179.95	7083.04	6292.88	7335.6	8343.58	6580.94	-	-	1909	0
428	M137T76	137.094	1.26813	62826.8	1371.12	58278.9	2914.42	2792.13	3523.87	3349.79	58445.9	4494.1	2736.89	42966	2740.13	2517.38	48257	2415.84	2708.56	71574	63630.2	4040.65	63275.1	4621.89	3733.05	61156.4	51670.4	65636.3	2949.54	3257.78	3404.73	54613.6	68256.5	3567.69	45751.3	58252.4	3172.12	64143.8	4237.08	3233.08	2722.47	68789.2	2599.89	2952.15	2145.77	-	-	17	1
429	M137T141	137.095	2.35348	15621.9	1890.77	1326.82	1774.47	1825.75	15418.1	7454.21	3851.44	13347.5	7019.29	3623.88	1064.3	15540	2723.94	13139.9	10852.4	11970.4	1100.9	2780.8	1940	8681.15	2150.95	615.847	8470.57	1913.03	18343.8	4226.65	14005	12846.4	959.945	10522	12194.7	956.487	14004.7	12989.7	13510.2	1000.38	11260.2	3309.62	8247.94	11978.2	820.739	-	-	4249	1
430	M137T58	137.095	0.96175	16886.5	13709.5	10402.6	7093.25	10740.6	9756.22	6640.5	13426.7	8326.31	4217.22	9923.48	10117.1	8521.93	12737	5468.51	6593.53	10591.6	11662.5	10984.2	11315	14711.9	6538.31	11935.1	15010.4	8272.14	9914.44	9748.64	11628.2	8981.45	10605.5	7171.56	22685.8	5085.02	11344.2	12020.4	11917.8	11121.4	7536.72	17775.8	12034.8	12704	8567.52	-	[M+3H-C4H8]3+ 464.327	7	0
431	M137T55	137.131	0.9216	12975.1	11728.8	10010.4	10966.3	11927.1	12075.4	9697.35	9145.44	11354	8479.66	11396.5	11208.3	10499.1	12589.5	10150.7	8410.31	11011	7567.49	9620.71	9342.98	11888.8	11265.9	11335.6	15122.3	7579.05	12365.5	10905.4	10609.6	8696.01	7418.11	12104.9	23006.3	12410.7	10806.3	11368.2	10472.5	8977.71	13918.5	11836	13136	8672.88	9540.18	[23][M+2]+	-	1	1
432	M137T77_2	137.131	1.28067	4139.88	3473.86	3498.02	3077.75	3215.7	3360.65	3747.71	3597.28	3001.22	2676.54	6828.03	3142.45	3222.21	3659.12	1971.06	1857.69	1720.51	1883.03	6194.78	2378.73	9659.98	4249.2	3603.08	4781.74	2147.66	1989.54	4464.01	4637.08	2098.94	2110.06	2981.32	60628.1	2666.5	3288.13	4098.28	2765.77	2312.96	3543.17	3929.76	5229.11	2853.48	2199.8	-	[M+2H-C5H8O4]2+ 404.283	16	0
433	M137T146	137.131	2.4402	1807.29	4159.45	1989.36	2168.67	1891.14	1730.93	1917.97	4624.33	3025.24	2685.07	1871.9	2445.59	1339.58	3641.69	10808.6	1304.18	2479.67	10523.5	2453.39	3620.43	4030.74	7748.17	5912.95	1414.76	1564.28	14593.3	1667.29	1113.2	1350.3	1369.68	2021.35	1835.27	1265.07	1424	3977.77	2658.16	3342.55	957.802	4301.65	6998.68	1171	2263.08	-	-	297	1
434	M138T465	137.942	7.74181	1453.24	1321.4	1417.62	1392.94	1552.28	1462.24	1613.22	1846.7	1867.37	1831.21	2537.93	1514.69	920.513	655.507	477.887	608.465	633.6	589.516	2882.09	1357.72	2320.58	2044.26	2040.03	2137.41	556.7	674.802	974.773	968.52	450.482	738.48	1953.51	1794.73	1001.57	1314.36	1816.59	2265.75	633.651	872.495	1596.35	1001.72	958.67	668.657	[24][M+1]+	-	55	0
435	M138T395	138.054	6.58312	4974.4	2385.6	5882.06	2363.21	2495.6	2282.56	5336.33	2105.87	2000.52	2778.42	6423.37	2424.7	3472.41	4746.62	3038.59	4631.21	1765.58	1995.47	3325.56	1733.14	3042.08	2857.27	3201.72	5435.91	2654.74	3326.39	5706.39	2589.81	2148.9	4134.19	2555.21	3090.58	2119.49	3404.27	1365.52	2431.33	2763.69	2240.41	3456.42	4521.8	5448.06	2543.48	-	-	1627	1
436	M138T428	138.055	7.13885	212011	181859	195146	189933	188121	190767	183100	308460	163310	174822	185390	172481	149088	117307	142670	148251	157271	163595	254417	231800	138019	196133	249158	229583	185069	146865	111421	131820	199004	118393	158919	179726	209949	176773	121405	178584	207104	142693	222669	108383	178342	184552	[25][M]+	[M+H]+ 137.047	54	1
437	M138T457	138.054	7.62063	1679.74	3122.31	3221.85	8146.66	8676.06	13150.7	9149.82	7382.44	8466.31	30735.5	6811.2	10975.3	7773.89	8689.02	7246.65	7758.38	6607.67	22245.2	14544.8	36171.4	22505.6	11470.6	4713.79	38601.9	4039.47	23511.8	22373.4	8098.1	30707.2	7006.63	5874.3	27760	32325	10951.7	20100	2927.63	2331.26	23519.3	3286.35	19017.5	3713.47	4003.74	-	-	3203	1
438	M138T356	138.054	5.93286	1469.86	1649.23	1041.4	1074.69	1128.14	984.864	1650.91	2430.57	1875.19	700.967	2218.07	711.873	726.463	657.872	562.1	630.217	637.608	580.579	818.5	1065.08	1026.43	1076.01	999.12	1280.25	602.014	628.769	628.786	649.63	672.484	835.292	4805.87	2038.47	929.614	785.505	1401.98	2772.72	678.079	579.855	721.61	595.033	611.868	1049.25	-	-	3985	1
439	M138T76_1	138.061	1.27105	6796.59	9735.64	4678.56	4370.6	1330.32	4420.61	4414.26	6837.9	6101.19	4546.9	5577.35	4320.56	6856.48	5526.89	5554.29	4878.01	6532.35	4340.6	3172.11	7236.2	5099.13	3348.75	4127.82	6547.04	5611.32	6256.56	6600.65	5415.42	5246.67	5875.32	4337.43	4098.5	5480.98	9271.68	7033.27	4295.63	4944.5	4427.89	8027.76	5134.96	5753.42	11292.9	-	-	17	0
440	M138T76_2	138.09	1.26127	4148.31	3637.74	2117.2	3446.97	2346.36	2566.79	4282.4	2881.04	3235.33	3923.17	1659.64	2320.02	2084.54	1247.09	1209.5	3165.32	10460.4	1852.65	4890.62	3119.15	3542.16	1650.34	2229.25	1692.71	10224.5	1633.15	4187.17	1439.93	1629.48	3550.75	4523.7	3613.2	2935.36	2784.68	3683.81	3142.65	1731.36	2570.31	2442.24	1048.46	1645.21	4373.12	-	-	17	0
441	M139T465	138.937	7.74179	8852.83	9165.61	9743.2	9154.1	9574.11	8850.63	10628.9	10914	11134.2	11623.4	16702	9730.34	5615.06	3951.81	2781.61	3289.71	4236.21	3441.04	19883	9043.19	15128.2	12849.5	13384.4	13979.4	3635.44	4044.72	5770.35	5537.81	2774.18	4613.56	11526.1	12329.7	6552.02	8430.53	11803.5	16346.2	3240.31	5251.21	10095.4	6575.88	6403.16	4602.27	[24][M+2]+	-	55	0
442	M139T429	139.038	7.15387	877.819	748.964	725.811	956.427	893.202	826.922	525.918	429.254	478.112	531.465	733.38	322.685	1204.28	751.426	889.032	654.38	1009.01	1442.69	440.855	612.009	409.899	413.528	552.856	554.876	1012.61	1713.28	792	1405.48	788.624	1034.93	486.284	299.069	923.668	394.372	915.045	619.842	720.155	1214	669.539	1522.18	1600.64	1037.57	-	-	323	1
443	M139T239	139.049	3.97852	1289.18	1244.29	4815.72	1667.38	2647.42	1306.83	1747.42	1213.49	3192.98	1573.2	1857.51	1442.15	1269	1624.33	1405.13	19376.9	2200.33	1636.06	4196.47	16420.4	2543.71	2104.57	1308.93	2243.81	929.587	1697.2	1003.79	4271.12	2087.7	1646.79	1413.39	1402.76	12569.6	1790.26	1758.72	26602.4	30301.8	2515.69	2053.69	31177.5	25281.8	965.218	-	-	4161	1
444	M139T294	139.049	4.89734	964.255	1028.23	1527.76	1167.12	1075.4	1115.37	8764.61	3905.24	1164.93	998.214	3544.64	2242.5	1281.04	2104.34	1598.89	1669.43	5396.42	4091.59	5300.33	1788.88	1247.81	1145.71	1108.97	859.851	1232.15	1383.64	4024.52	5791.77	6862.52	945.098	885.485	1128.38	4324.34	1534.78	4424.84	4105.26	5410.45	4330.38	1780.64	3867.73	4864.21	1446.07	-	-	1295	1
445	M139T428	139.057	7.13963	12827.3	11962.7	12082.1	11747.1	11100.2	11000	11762.9	18440.7	10049.7	11159.5	11589.8	10142.6	9583.42	7194.31	8975.38	9449.06	9750.62	9678.62	15533.7	14254.3	8956.88	12341.3	15827.3	14201.9	12032.1	9233.61	6772.51	8425.7	12592.2	7600.89	10210	11231.4	12748.3	11375.8	7485.41	11866.9	12427.2	8365.42	12932.8	7136.19	11005.4	11273.2	[25][M+1]+	-	54	0
446	M139T66	139.054	1.10027	50221.4	761.493	817.875	704.802	590.446	781.331	701.35	29557.6	3720.03	25187	22260.1	27558.9	1434.22	1014.31	675.131	26359	910.926	487.23	887.337	24720.7	586.847	949.838	21971.2	1901.05	951.14	26004.6	26106.1	724.397	26053.5	807.098	993.057	266.25	1206.9	24987.6	1000.06	1527.96	27565	1110.28	743.375	898.729	28905.3	27826.5	-	-	5	1
447	M139T57	139.074	0.954008	3401.96	4108.45	4767.52	8085.1	2577.87	56701.1	95307.9	1382.21	64582.2	6149.14	3891.74	3116.64	4188.19	2762.83	3316.21	4274.95	4706.99	2999.38	53281.4	5810.45	4865.67	53865	3675.98	1110.55	2102.84	4750.58	3548.68	3038.29	2764.62	4973.04	4613.29	5963.45	5020.31	4078.72	3353.74	7808.01	4391.62	3210.86	9021.17	3879.25	3349.24	2485.49	-	-	539	1
448	M139T76	139.074	1.26823	56962.5	2031.27	2177.2	33586.2	1790.85	32399.3	54531.7	2159.56	43031.3	33637.2	2819.22	4361.49	39948.1	36229.3	2084.73	36653.1	38787.8	1623.72	2573.11	38537.1	3326.82	3236.54	32573.5	38585.7	1935.98	2649.42	41221.8	34963.2	38142.3	39535.1	2400.82	3060.7	42907	2217.49	2303.06	31511.3	2104.67	2134.42	42522.6	38742.2	2017.74	2148.12	-	-	17	1
449	M139T712	139.111	11.8597	17741	8550.5	6887.12	8865.4	11393.8	7117.08	19749.2	15876.8	15799.4	9686.37	10267.5	10473.9	31739.3	8494.46	27145.1	16943.3	8585.78	15240.1	12710.4	12200	27881.8	10087.9	10273.6	14804	11855.7	10538	5532.05	11658	9232.36	6974.94	7431.15	9787.26	9275.52	22155.6	8827.98	9901.6	5864.98	11676.2	11527.2	28310.7	30244.8	9349.19	-	-	224	1
450	M139T16	139.111	0.269317	38023.7	27066	59008.1	23793	18173.7	12583.6	37023.1	15474.5	77689.6	13393.1	19734	18462.2	33186.9	16501.9	14682	11466.7	29475.5	32993.5	14158	77137.2	14363.2	188868	18348.5	18199.7	18450.6	17373.8	24730.2	22277.8	22558.4	25569.4	12966.1	15963.7	16090.7	38332	21944.2	16655.9	33162.8	59812.3	20092.3	24241	29961.3	215772	-	-	188	1
451	M139T47	139.11	0.781617	107009	70225.9	77633.8	76902	45379.8	63817.8	272942	77489.3	60935.7	69092.4	58126	70331.6	59902.1	74949.8	53492.4	56435.3	31046	82038.7	131673	62793.4	77196.5	65266.3	40291.5	61196.8	83265.7	77151.8	50718.2	37851.8	88597.8	81040.6	82204.9	55247.5	63678.3	49943.4	60094.2	48815.6	120045	83474.9	53979.4	80435	148933	83917.7	-	-	1872	1
452	M139T89	139.11	1.48185	123421	159903	64038.9	74581.6	90037.9	75822.6	98908.2	112744	95261.6	74408.1	59598.7	52329.7	117608	43930.9	85769.9	174808	52979.9	77699.1	62832.3	58763.5	84964.6	44075.6	101241	75560.1	42664.6	144756	60134.3	53517.6	34485.2	52265.9	159617	151057	166678	76172.5	44286	92533.2	74080.1	77991.4	155180	75142	93510	119501	-	-	1634	1
453	M139T155	139.11	2.57538	83472.1	43907.4	62358.4	57761.4	63233.2	50427.3	73249.6	61982.6	49586.9	34243.5	39027.7	83592.1	43680.8	109568	68426.1	64494.8	53470.2	27137.8	71355	52121	41052	43984	75428.6	40255.3	117571	64071.1	102599	54356.2	67049.4	46536.6	54456.6	51490.2	25310.5	56416.4	53464.5	72275.7	71366.8	77483.6	52712.2	98493.2	104514	41467.4	-	-	3462	1
454	M139T133	139.11	2.22147	95098	46142.8	62254.1	322425	32523.6	226174	111673	43956.5	44363.7	98850.5	32887.4	102766	38091.7	55145.6	45166.7	56655.2	186804	49081.7	43068.2	41667	42217.4	51224.2	40526.6	40304.9	55561.9	183421	60192.7	30107.5	48387.5	57704.8	36747.5	37178.7	135501	176864	52903.4	51462.6	71957.6	41560.7	195383	60375.3	52124.6	164934	-	-	2611	1
455	M139T188	139.11	3.14032	263010	115562	54461.1	190929	168844	108221	153732	192677	101671	92921.3	79303.5	92632.8	78991.5	99920.5	67019.4	107507	10827.4	97521.6	86482.2	18553.4	99337	90315.9	87499.8	60647.6	88825.1	84639.2	107249	90178.3	168216	78191.6	87498.3	168704	137846	103577	63424.6	91894.7	109511	97776.2	159472	95636.3	97781.9	46082.2	-	-	2431	1
456	M139T116	139.11	1.93443	138042	42365	40631.1	47440.8	45878.8	47811	61539.1	39078.5	42625.9	40109.9	34587	43548.9	47836.7	64146.9	56463.8	48387.2	40133.4	35222.8	30824.2	42755	182482	82588.2	73135	37387.6	106751	47182.3	53336	52565.7	59698.2	51126.4	45729.3	36860.5	36731.5	31215.2	38913.5	58158.7	46000.6	151849	50623.6	60880.5	40289.9	45099	-	-	1123	1
457	M139T209	139.11	3.47925	216273	107995	35471.7	109892	108783	222626	371905	108539	231600	196614	187207	212909	126192	52434.8	31243.8	34199.1	35651.9	38298.5	234743	41801.4	42628.8	154712	197480	83142.9	198295	67621.4	190299	21971.8	110253	47666.9	36237.9	19824.7	71290.6	246703	35158.7	211706	48655.6	209308	108121	56525.6	198856	69388.6	-	-	3473	1
458	M139T55	139.147	0.922858	1829.06	1416.27	37333.8	1394.76	36573.4	1876.21	1466	1276.25	1738.71	1551.78	1007.91	1516.83	38502.7	2206.77	1479.49	1251.57	1345.83	1304.13	1834.08	1163.55	1984.5	1488.23	2127.2	30775.9	900.582	1419.73	1558.77	1390.62	43373.3	1152.58	2066.33	1216.03	1481.57	1180.09	1920.19	1294.34	1244.72	1435.04	839.443	1602.41	34443	1808.45	-	-	1	0
459	M140T422	140	7.03908	43650.4	48604.6	15257.9	28883.4	13136.5	6469.93	27119.2	39983.6	38022.6	49359.7	11381.9	16538.5	51753.9	70344.1	11583.5	22398.7	49079.9	40570.3	18367.4	50493.1	18320.2	27023.2	34195.8	10994.9	21004.1	72659.7	40377.6	14828.9	47155.7	14749	20025.8	36868.3	27532.6	16794.1	41135.3	30902.3	47942.1	14410.4	39202.4	31868.1	16481.4	18220.4	-	-	3778	0
460	M140T550	140.001	9.1682	9589.81	8923.73	3816.05	6148.94	6883.38	8464.53	15553.4	7945.3	4035.51	6770.5	6222.42	6316.78	10560.9	4251.71	7961.15	2908.13	7587.2	3709.57	10282.7	3019.91	8409.29	7640.45	6948.32	5863.42	11421.2	9246.51	6667.3	3196.06	5271.5	6297.19	4928.31	8249.18	11983	6854.68	6536.82	5887.82	5063.35	4924.09	7905.96	5162.12	10264.2	5481.62	-	-	3929	0
461	M140T512	140	8.53288	3513.62	2966.24	3038.53	3729.37	3046.4	3183.2	9161.17	4915.07	3261.96	2760.25	2524.14	2546.63	2690.85	4094.65	2132.02	3548.86	2631.09	2488.42	7576.36	3992.25	3824.64	1905.64	2277.72	1850.08	5606.82	4487.5	3185.45	3181.5	2735.9	2829	8963.28	1796.94	2847.45	2693.62	3155.48	2688.43	4136.7	3443.57	3148.61	2253.65	2849.04	2227.85	-	-	2911	0
462	M140T343	140	5.72157	30411.1	36316.3	6536.24	6440.72	7547.54	13901.7	14434.6	11525.9	9911.21	6331.75	2808.64	12059.4	15289.1	48844.3	5111.89	25197.9	42774.9	5182.82	26062	10206.3	39540.7	4931.23	21554.6	4270.68	10670	16528.8	43606.5	44197.1	25737.7	20523.8	29253.2	53854.3	4381.01	10877.5	8665.98	13460.9	37098.3	43762.6	17443.8	10080.6	3100	6885.54	-	-	2801	0
463	M140T453	140	7.55289	17688.1	13423	13901.5	10156	12477.2	8747.5	14147.5	17456.7	11868.6	10456.5	13686.9	10001.7	9823.33	16241.7	14069.8	11153.8	10977.5	10601.5	18958.6	20239.8	13216.3	15994.1	11205.2	11768.5	8093.73	16333.3	12821.7	12345.7	10854	8224.99	11433.1	16388.4	12786.6	9146.09	9810.79	5115.99	9353.99	9819.9	9181.22	8760.29	13706.6	6229.43	-	-	1749	0
464	M140T387	140	6.45525	9204.57	6650.18	6111.16	4730.91	5316.56	4631.44	6289.54	4903.95	5047.46	5634.8	5807.86	4866.13	10439.5	8925.05	6799.95	4178.6	5458.99	5992.78	9436.95	8032.88	12117.6	11192	11021.4	3182.46	21077.4	8725.79	5225.38	6369.88	6166.56	4608.66	10125.2	7250.2	3633.21	6419.78	4102.81	6614.5	8189.28	6065.94	6105.95	5937.37	5873.28	5271.29	-	-	3548	0
465	M140T482	140	8.03293	3086.57	6350.27	3746.96	10355.3	3093.45	3040.46	11115.4	4031.76	4579.46	3948.25	3435.29	3169.71	7345.22	5429.81	8807.7	3339.05	3291.33	4544.58	5092.49	4677.16	5902.94	3515.06	2499.98	2748.84	3997.98	4188.02	13392.7	4012.06	3656.53	3666.84	4538.98	1232.16	3246.52	3642.54	3020.22	3056.72	5388.16	16733.9	4201.04	702	1706.91	3114.06	-	-	2503	0
466	M140T314	140	5.22856	11721.8	7585.31	6103.09	7590.82	5424.81	6620.36	8733.35	12391.7	7495.24	6546.18	5976.24	6147.56	6155.24	9328.42	4189.18	2550.3	6734.63	3654.67	7012.69	7778.41	6451.61	5544.99	6739.81	4881.38	4107.51	12925.9	6991.04	5801.6	3168.82	5699.23	8804.9	8584.95	2726.78	6619.62	8647.26	4026.68	9613.94	9059.92	6153.08	6999.49	5629.94	6108.12	-	-	908	0
467	M140T413	140.067	6.89143	3506.61	3843.66	2900.15	4025.1	4237.24	3922.18	3348.45	3622.33	3357.49	3895.99	4521.8	3482.07	3766	2714.98	3359.01	3583.59	4275.65	3579.31	2861.3	4026.9	5082.46	3647.29	4242.32	3153.7	3472.99	4677.54	3197.12	4347.64	3493.9	3669.29	3081.73	9013.85	2827.41	2389.58	4436.99	4991.72	4025	3296.68	4459.12	2910.72	3080.67	4211.93	-	[M+Na]+ 117.078	28	1
468	M140T72	140.069	1.20465	14561.9	10697	9403.41	9449.8	8816.27	9505.58	7861.64	11514.4	10250.5	8503.56	9028.77	8514.67	11312.3	8495.3	10957.8	8852.89	8799.53	8601.47	8741.56	9090.27	8872.63	9738.73	9066.89	10979.4	8739.77	9907.13	9990.09	9482.37	8820.94	9244.9	8982.07	8732.9	6510.51	10653.2	9153.57	7991.54	11355.2	10832.4	10524.1	8479.4	8429.62	9609.81	-	[M+H-NH3]+ 156.084	9	0
469	M140T429	140.069	7.14428	2622.91	2115.76	2416.79	2248.83	2348.35	2376.32	2181.48	2374.22	1760.18	1393.83	3683.38	1788.7	2086.8	1664.22	1048.08	1694.58	1406.78	1342.81	5013.94	1403.06	3123.2	2563.56	5407.09	1764.03	1835.16	1406.07	2794.97	2000.81	1985.57	1665.34	1579.53	3308.36	1242.29	2139.7	3093.82	3038.68	1563.96	2047.32	3176.09	1104.99	1920.47	1271.75	[25][M+2]+	-	54	1
470	M140T179	140.069	2.98528	13913.7	8965.94	3477.21	8457.71	3878.75	8744.12	9347.75	7994.81	8158.55	7543.11	6706.7	18841.8	8623.62	6718.35	9241.56	7546.03	6906.47	5360.3	8448.76	14388.5	15074.8	7370.67	6257.73	2570.37	7569.34	5164.95	7675.03	4306.25	6452.08	9151.95	4382.15	5320.45	7096.84	8599.77	8822.57	11742.2	8989.8	3705.31	7667.61	6622.95	3868.73	4153.09	-	-	2306	1
471	M140T227	140.08	3.7765	7152.34	5038.23	7041.32	5543.3	5102.82	5724.13	8451.74	6170.43	5573.31	6977.21	6115.46	5938.8	3636.2	3192.86	2437.58	2655	2962.03	4768.42	14513.7	3471.43	8242.58	6043.3	13083.1	4855.73	5351.96	5138.98	2069.45	9343.75	5743.13	4831.11	1843.1	8219.35	4364.98	5772.23	2972.58	4367.62	5233.22	7700.77	4875.35	4375.65	3650.22	4692.06	-	-	1940	0
472	M140T242	140.069	4.02637	9462.39	5800.7	6989.28	5654.7	5035.31	4918.99	6122.74	4808.32	4820.96	4004.43	4412.3	4918.59	4991.8	3771.09	5385.05	2840.73	4198	3697.43	8024.1	3294.77	5832.5	5410.6	8247.02	3355.38	5490.22	5179.55	3029.03	4435.59	3119.15	3873.2	4564.67	4572.36	2323.05	6597.45	3575.26	5920.88	4970.38	3869.82	8847.04	5305.44	4638.25	3807.96	-	-	1556	1
473	M140T48	140.114	0.795683	12023.8	11244.4	2857.15	5344.08	5547.87	5073.34	8387.75	6204.42	6011.83	5517.28	3103.75	5813.83	5859.98	9263.1	9547.08	5565.21	5453.05	8851	4805.9	4594.8	2847.11	5023.6	4167.25	4659.44	3717.73	3574.47	5225.42	5390.77	11714.2	7303.6	4296.34	5559.78	5278.82	4451.09	5429.16	5343.71	4312.85	9849.32	1600.85	5329.25	5297.48	6209.48	-	-	1162	0
474	M140T194	140.114	3.2308	13319.2	11637.4	3669.25	4598.97	4295.43	11234.9	15047.9	19741.3	23518.2	10506.4	8976.57	10319.7	4077.39	4654.24	10987.7	4995.29	3295.35	5038.48	2446.46	8463.84	10506	11026.1	20203.9	8818.55	10822.6	2459.72	19662.3	9347.35	4086.18	12689.8	8253.84	8014.22	8992.89	12809.7	9162.06	11291.2	12006.5	10423.8	10558.7	4061.05	8986.87	3144.1	-	-	3055	0
475	M141T63	141.053	1.04233	1529.86	2548.14	2141.85	2063.65	7264.07	2763.58	7510.52	3580.39	3634.6	3110.39	2604.85	2671.53	2019.61	5746.06	6694.39	6036.16	1313.24	7557.73	3589.81	1756.2	3640.59	7459.62	4028.94	1487.31	6318.96	1695.22	6482.96	1166.3	1907.8	1397.71	2390.62	9203.35	704.88	1892.07	2514.56	2022.65	8328.83	1602.64	8672.52	980.657	8125.51	2421.78	-	-	5	1
476	M141T453	141.064	7.55667	2950.35	3323.52	3458.18	2776.6	2974.87	3386.44	1748.49	1694.94	1250.3	1354.8	1280.27	1339	2989.97	3785.9	7110.89	4337.36	4643.28	3889.35	1980.82	1655.51	2074.49	2881.47	1743.56	2998	3792.7	2318.37	2844.6	1898.11	4372.69	3291.61	3004.28	2788.67	2264.73	2844.2	1578.24	2575.74	4504.15	4793.57	4225.69	4264.36	4448.19	4435.92	-	-	1747	1
477	M141T56_1	141.069	0.930383	3759.97	3733.19	4008.35	4026.63	4123.81	3708.56	4172.84	5138.26	1372.05	5354.44	3596.71	2845.14	5471.26	4356.85	5096.22	2391.11	4260.56	1824.75	5104.58	1938.53	9825.86	5921.77	3508.37	3847.76	6326.93	3689.51	6991.97	4846.12	4354.46	2352.12	3175.29	6171.2	4138.78	3682.17	5449.15	5748.09	3434.92	2504.79	6899.21	5677.85	4370.86	3170.59	-	-	1	1
478	M141T65	141.09	1.09068	5927.36	5447.75	11685.4	5666.55	5975.04	6578.48	4390.73	11480.7	14216.8	12601	14635.1	11060.8	3628.5	3996.87	5388.28	10468.2	6585.96	5297.92	9401.71	6134.65	9206.16	5307.47	7490.61	12140.9	4630.71	4948.68	5028.24	13552.3	4937.29	6339.01	8722.08	5874.64	7650.89	13992.3	7863.03	7590.66	8651.51	8809.9	9252.58	5716.49	8138.08	8107.08	-	[M+3H]3+ 420.25	5	0
479	M141T193	141.09	3.22103	3534.75	6845.6	3354.69	3133.03	3479.72	3313.92	3909.85	8402.71	3524.88	5246.08	3668.25	6529.39	3103.03	2599.49	2726.87	2732.21	2198.4	2868.15	3772.12	5206.5	5884.75	7002.74	4324.02	990.395	2745.57	1251.08	2716.67	446.027	3188.25	2557	4118.9	3831.59	2591.98	3928.89	6354.77	8700.86	3406.79	2523.53	1083.89	3089.51	3253.89	2888.72	-	-	3051	1
480	M141T406	141.101	6.76873	1234.84	923.4	1100.56	1127.67	1070.52	1226.71	1322.83	1067.18	736.909	758.747	1643.76	685.252	1473.14	835.08	1006	1291.27	968.331	803.633	866.695	701.024	1385.5	1015.37	1141.95	999.689	1085.56	1054.12	1613.86	1397.86	742.927	1030.22	1134.25	2149.31	1092.9	661.382	1668.88	1976.64	978.426	974.89	1714.85	765.517	2360.14	1016.44	-	-	3854	0
481	M141T448	141.112	7.46834	8373.99	12719.9	17718.5	3967.15	8966.84	9404.69	9394.86	12936.4	11291.9	15998.8	11787.8	19463.3	8638.28	10024	19688.3	12697.8	11011.8	8501.77	12990.3	12476	15454.3	17116.7	11462.7	13651	9180.67	10903.5	13473.4	6702.83	10305.5	6966.73	17899	7113.06	25844.5	12469.9	15097.8	11210.8	10858.7	11582.8	10830.4	11565.9	15492.6	11546	-	-	2215	1
482	M141T514	141.112	8.56234	875.521	1686.86	1354.18	921.05	1862.95	833.03	768.539	1017.56	1126.6	1531.53	911.456	1020.67	860.534	981.585	2537.19	938.137	931.302	1109.72	956.713	1211.17	1239.39	1113.95	881.596	873.659	1049.01	1431.88	1562.75	953.992	761.675	908.708	1009.69	1122.58	954.082	2472.28	954.136	883.59	1066.83	1024.49	887.547	1078.14	1085.15	869.336	-	-	2895	1
483	M141T480	141.112	7.99591	2570.47	6789.22	3169.97	2880.85	3070.57	3297.31	2661.68	2794.91	3101.47	2717.3	2038.03	2707.09	3009.17	3569.6	4251.93	2364.23	6387.5	3571.92	2353.34	3003.2	2900.81	3088.29	2044.43	5574.8	3752.25	8666.72	2508.33	7250.57	4295.54	2643.53	3197.53	2804.58	3070.14	1486.08	2920.51	2691.16	4190.83	2265.52	3522	2755.53	2152.33	7235.72	-	-	2493	1
484	M141T56_2	141.126	0.937017	3565.75	3168.03	5020.28	3456.69	3118.26	4766.63	5310.6	5170.12	4081.49	4979.15	4752.72	2883.23	3034.66	4698.33	3346.55	2939.63	4303.87	5823.47	3730.92	4178.47	6244.33	3406.74	4286.06	5484.95	2735.22	4944.94	3491.54	5031.55	3026.56	3034.43	5632.84	6443.97	5951.26	5175.31	3320.54	4051.12	3626.9	3491.82	3583.69	4123.24	3130.79	3412.3	-	-	7	0
485	M141T79	141.126	1.31208	5483.28	2116.64	1508.45	1523.03	1390.46	1686	2366.77	2587.55	1644.27	1449.35	2155.34	1610.66	2657.14	1581.6	3180.01	2366.49	2346.74	3693.36	2686.17	859.143	3406.82	2232.58	3885.67	1865.57	2912	1430.2	2411.13	2220.5	1310.86	1093.78	2092.66	2194.87	1035.89	2250.13	2807.96	1924.43	1577.54	2063.16	1580.89	1864.91	1518.58	1242.65	-	-	16	0
486	M142T543	142.048	9.04824	1488.8	1411.41	1169.55	1441.48	1403.31	1285.15	676.827	1191.38	977.361	1117.8	820.64	1278.08	1363.15	1237.71	700.187	1225.63	1222.53	1190.73	1959.92	1115.04	635.154	1286.76	1513.7	1672.16	1205.36	1186.57	1188.75	1168.22	820.77	1318.31	1099.75	1590.19	857.26	1717.39	1388.32	1410.14	1264.69	1287.67	1226.02	1468.62	2358.47	1454.39	-	-	264	1
487	M142T53	142.075	0.877733	9988.8	1052.42	12418.8	1123.5	10050	12568.1	1094.02	1132.45	12157.8	10362.3	1087.92	10469.1	1603.38	856.613	612.309	894.939	838.104	13206.9	8116.86	10637	13917.6	1618.14	613.136	842.197	1667.3	12282.4	2064.47	1162.91	8530.04	446.985	498.599	1327.68	807.978	11114.2	1325.39	1186.76	12771.4	6700.32	11789.2	1971.96	870.991	6442.76	-	-	3	0
488	M142T448	142.085	7.46525	3755.59	2700.92	3307.61	1603.11	1468.32	1682.71	2804.1	2601.38	1563.11	1457.62	1556.66	1253.07	1799.92	2716.29	2882.07	1685.38	2566.5	2869.17	2028.79	2155.25	2825.15	1930.12	3650.03	1663.24	2323.94	2634.34	1212	2050.72	1254.76	2878.87	1332.8	3654.29	3099.84	3065.8	2763.44	3392.47	1312.23	1162.31	1420.47	2357.05	2375.73	3230.52	-	-	2216	1
489	M142T474	142.085	7.90284	718.165	734.183	809.394	765.31	2869	598.914	1013.61	648.628	1286.09	597.958	478.846	442.831	978.172	869.518	1361.3	1273.67	1158.47	1177.01	594.631	1003.38	572.232	733.654	934.619	928.027	1250.16	1502.7	536.069	1146.09	1206.67	1009.13	780.586	802.214	979.092	780.241	630.045	2582.97	1366.63	855.36	868.999	651.632	822.25	1057.33	-	-	3712	1
490	M142T55	142.121	0.924433	11384.4	10516.1	12339.3	10840.4	11443.1	12747.4	10138.1	11183.2	13268.1	11651.3	10110.9	11682.8	10954.9	11611.3	12889.6	13010.2	13416.7	13513	11851.1	11257.8	14456.8	13326.6	12096.1	13333.8	11720	13028.4	12877.4	13042.1	11137.5	13250.4	15635.7	12463.4	12652.6	11509.9	14714.8	14774.8	12812.7	14787.5	12220.7	16971.6	14698.1	11548.6	-	-	1	1
491	M142T78	142.122	1.29817	3437.09	1688.66	3414.35	3810.07	2094.73	3597.95	1931.87	2976.2	4006.93	5304.63	2823.18	3095.96	3158.85	3573.56	3603.08	3842.28	3140.17	3620.08	5209.49	3065.65	4173.18	3636.97	3306.83	3338.82	2933.41	3912.76	4956.72	3355.54	4064.88	2265.2	4461.38	3893.98	2971.18	4471.09	4828.28	4715.46	4164.69	5681.12	3707.78	3722.72	4645.77	4576.29	-	-	869	1
492	M142T59	142.158	0.9858	282.382	1033.41	1096.29	1062.54	1157.05	1165.55	816.06	627.088	1167.05	2284.37	1110.28	1531.96	1087.27	996.364	816.767	683.152	805.462	731.766	536.097	745.933	1681.81	782.788	586.557	2137.06	1032.06	1676.84	1597.16	900.782	377.355	950.022	1508.81	1022.19	1006.2	1273.51	1336.86	1226.11	643.059	1479.17	898.807	1698.45	1916.16	1699.27	-	-	4	0
493	M143T456	143.033	7.59171	1773.95	1069.56	2953.8	2371.6	1525.47	2357.61	3005.33	2118.95	2220.98	2073.55	982.468	1194.93	2714.88	2103.46	2409.22	2538.27	2334.54	2560.29	1969.46	2099.72	3012.3	3532.14	2365.03	3860.58	2548.13	2710.75	2076.96	2832.37	2509.96	1530.05	982.908	2110.96	1320.96	2994.04	1933.72	1849.88	2602.5	3188.82	1154.31	2696.26	2658.13	1961.75	-	-	3204	1
494	M143T421	143.054	7.02055	17956.1	19153.7	5329.31	8385.43	8969.71	5330.65	8198.21	8256.88	6568.08	22858.1	4681.45	13082.3	13166.9	10360.3	24436.6	5042.61	9352.92	4899.09	30334.7	11465	11632.7	8905.14	14468.3	5758.7	21330	27947.5	9616.34	5790.51	9396.82	12463.6	17049.6	23995.1	10050.4	14938.2	8851.66	7792.34	12571.7	6054.03	14855.4	8394.25	8970.09	8705.41	-	-	3779	0
495	M143T549	143.054	9.15625	6085.99	5155.34	2927.84	3997.68	3750.04	3971.97	6009.93	2514.91	5014.09	5412.92	3913.06	5232.14	9780.05	5111.65	2234.21	2192.18	2180.8	4562.8	4320.88	2908.64	4326.98	4255.86	3763.29	4008.73	3639.79	6414.17	5961.28	4184.57	4374.84	3611.94	6966.91	5445.64	2586.34	3216.21	2571.95	3438.38	6563.87	2888.09	6025.29	4688.08	4014.64	2951.69	-	-	2476	0
496	M143T63	143.069	1.05215	8116.48	583.212	1634.13	1937.17	8221.45	2752.71	2580.59	6862.97	1484.64	7806.44	7317.81	1952.46	5766.4	1690.01	2351.7	2225.91	1289.6	1923.91	1653.9	1394.25	10612.1	9338.55	1750.66	4071.87	1245.82	1989.22	1300.91	1785.6	1660.45	1688.04	1432.25	1628.59	3195.03	1822.13	1400.69	1546.73	1554.61	1735.59	618.624	1228.79	2945.25	1802.06	-	[M+3H-C4H8]3+ 482.256	5	1
497	M143T481	143.08	8.02399	11308.5	10841.8	10521.8	9345.66	11455.8	10982.7	5156.91	1984.28	1990.71	2939.63	1353.15	2969.58	17646.7	25317.1	14792.4	35595.4	9426.01	14903	8524.03	9453.88	3414.33	5172.86	2842.48	4000.96	27431.7	14388	14937.3	12490.1	30247.5	9678.28	1981.11	2971.39	4080.47	3690.89	11161	4061.14	15677.4	17177.3	21228.9	10161.4	12351.5	31178.7	[26][M]+	-	2504	1
498	M143T262	143.08	4.35957	2103.1	2155.65	2736.18	2331.09	2635.63	2131.39	2567.2	2348.26	2858.65	2192.45	3578.18	2685.07	1669.71	1555.19	2123.7	2233.37	1834.5	2086.25	3713.16	2158.37	2905.05	3923.58	3127.02	2571.8	1420.03	1571.31	1657.65	2681.03	2701.44	1559.35	2255.5	4706.28	2017.92	2111.66	3219.46	2909.81	2217.76	1771.4	2418.36	1661.94	1560.51	1456.28	-	-	2748	1
499	M143T296	143.08	4.936	1532.19	1557.06	1750.35	1459.99	1723.62	1639.86	961.131	774.712	840.924	990.22	1174.95	887.658	1697.11	1709.47	2311.84	1590.65	1775.38	2158.12	1516.83	1444.2	1177.09	3779.61	1138.69	1114.94	2826.62	2279.32	2116.97	2687.73	1512.22	1981.52	796.528	1280.55	1176.7	1010.11	1535.16	1246.76	1646.53	1670.95	2059.48	1197.67	2071.29	2168.98	-	-	108	1
500	M143T457	143.08	7.60968	1584.49	1317.87	1194.27	1214.54	991.332	2536.81	789.76	1277.31	1406.43	1526.61	1363.34	1919.06	3187.61	3191.53	1042.3	2741.99	2085.96	1296.79	2854.45	701.673	1149.38	749.713	1388.02	1874.49	3041.58	3226.26	1476.51	2961.19	2384.59	2364.59	627.699	1946.52	2126.6	1899.09	1689.54	1431.76	959.006	1253.39	2777.47	1965.76	1714.31	2376.39	-	[M+H-COCH2]+ 184.083	3192	0
501	M143T54	143.084	0.904442	3429.27	2320.3	1169.18	5043.58	1773.39	4923.67	2337.47	2463.26	1051.02	3343.46	2231.77	6556.63	3140.66	2178.99	1723.12	1452.17	1537.27	4264	3122.01	4425.1	1888.05	2775	2476.21	1169.25	3276.37	1615.57	3223.95	2140.92	1030.5	807.502	4193.22	3511.42	2047.53	2060.91	2929.24	2192.68	2197	1822.69	3860.09	3118.13	2699.63	3648.92	-	-	7	1
502	M143T219	143.087	3.65448	1571.93	1443.46	1224.3	1336.81	1468.82	1700	2138.05	1904.74	1142.37	1557.76	1402.16	1389.22	1544.31	1345.65	1789.74	1656.05	1165.06	1594.29	1192.35	1123.42	1547.86	1315.91	1746.58	1515.86	1495.91	1313.49	1584.01	1299.24	1328.75	1195.58	1142.62	1481.39	899.885	1557.56	1815.67	1054.58	1666.95	1217.28	1530.82	1667.74	1910.63	1677.91	-	-	215	0
503	M143T62	143.105	1.02781	17956.7	15997.2	6340.86	15055.7	16012.7	13159.6	10743.9	6059.95	7677.67	9444.23	16772.5	9052.96	7218.96	15367.8	10286.1	15027.6	13439.7	13213.8	10581.5	10263.5	24125.8	11001.1	19126.6	16159.1	12987.5	6019.07	17230.3	17822.9	9186.66	9047.75	12522.9	20507.9	5263.64	9414.41	17557.5	18506.9	10937.1	7171.46	8033.95	13755.2	16079.3	14767.7	-	-	5	0
504	M143T532	143.116	8.87472	3442.04	3496.37	1752.52	3423.5	1998.26	3423.96	1701.47	4242.73	3216.96	3515.37	3535.08	3437.92	5997.66	1668.42	1858.46	3044.86	4702.16	2264.92	4755.49	4301.23	999.702	1068.96	3347.75	987.787	2205.47	4830.02	3444.26	5143.42	2488.9	4706.4	1102.5	1965.93	3729.99	3347.73	3257.73	2391.66	1896.98	3617.63	2532.16	4081.46	6509.05	4859.46	-	-	2019	0
505	M143T55	143.125	0.920508	3845.83	1199.66	4031.8	4239.78	3869.96	3706.78	2928.37	1009.33	1251.44	1155.04	1079.55	1320.76	4251.99	1393.36	1315.47	966.338	4775.73	1138.11	4814.02	837.621	5994.94	5648.38	5365.39	4164.55	679.714	1277.55	1236.97	908.638	1041.83	919.097	751.646	931.678	5004.32	1192.89	1561.65	812.498	3814.65	1423.95	1306.96	1192.43	893.391	2723.65	-	-	1	0
506	M143T276	143.153	4.6037	1793.89	2160.51	1684.52	1900.78	1841.41	1703.23	628.945	495.744	611.606	726.33	254.972	499.937	1340.97	3989.9	3291.3	3905.09	2008.37	3813.34	674.13	237.388	589.337	625.206	567.844	246.254	2872.27	3851.28	3116.25	2875.34	2585.97	4395.53	645.352	540.642	244.309	596.14	580.382	631.791	2510.09	3158.22	2879.25	1978.38	2779.4	2497.03	-	-	3567	0
507	M144T489	144.047	8.1443	17109.2	15045	11220.2	11916.3	16279	15886.5	13216.3	12140	14275.2	10477.8	15346.8	12573.4	15738.3	13924.6	19212.5	15973.8	14988.5	18079.9	11236.6	15713.3	18643.9	14756.4	15580	18162.8	21561	22067	12189.7	15204.5	19535.8	13617.4	19948.8	19108.5	12108.7	15363.1	14378.8	17174.2	13558.7	13996.8	16307.4	14430.7	16636.5	16568.6	-	[M+Na]+ 121.061	175	1
508	M144T72	144.047	1.19738	3670.41	4337.86	3724.7	3506.49	3518.4	3542.99	3509.1	2987.08	2855.32	2897.79	3473.99	3002.67	2884.33	3499.1	4844.3	4955.6	4516.7	4762.87	3706.77	1744.15	3299.16	2128.7	3282.52	2607.54	3106.48	3644.29	3398.46	3012.14	5052.16	4846.27	2907.5	8639.82	2257.19	4199.71	2112.38	2714.55	5346.64	2610.61	6867.78	3264.03	2966.6	4365.39	-	[M+3H-C2H4]3+ 457.166	9	1
509	M144T522	144.046	8.6956	3380.07	2135.69	2885.95	5059.36	2144.25	2317.7	2130.83	3353.03	1934.14	2593.59	3092.05	2921.83	2449.12	2495.53	1987.08	2258.04	2174.66	1958.19	2296.79	1902.76	2557.58	2287.69	1886.94	2787.15	7587.02	2248.7	6009.47	1762.63	2131.74	1995.8	2142.7	3054.01	2586.81	2486.15	2102.2	2128	3300.43	2628.62	2412.2	2236.03	3283.79	4758.43	-	-	265	1
510	M144T390	144.064	6.49442	1583.06	1011.64	1494.49	1358.97	1098.47	1205.93	590.084	1110.03	1344.4	798.851	1554.39	1199.65	1493.57	844.425	864.128	1195.67	1363.23	844.605	2122.05	938.894	1047.87	1292.98	1321.05	1306.84	1125.98	996.669	1438.15	1125.79	910.105	1178.48	1385.14	1666.32	950.573	1273.02	836.292	1215.96	923.765	1019.82	1357.97	1037.87	1117.17	1189.66	-	-	3648	1
511	M144T17	144.079	0.288917	2056.86	12425.4	1887.76	1748.76	1347.21	1535.66	1595.06	1274.32	2057.52	1679.86	2036.45	2144.84	1851.59	2320.97	1368.62	1108.55	4125.18	1274.04	1733	2347.18	1095.56	1815.67	1122.23	2497.18	2195.75	1620.78	1336.79	1085.86	1656.01	1197.88	1602.37	1492.83	1359.97	1709.49	4749.54	1854.1	1972.21	3094.37	5040.71	1878.59	5004.04	4343.91	-	-	4217	1
512	M144T482	144.083	8.02915	1569.5	996.732	1101.09	713.223	925.538	986.216	448.098	594.038	539.957	660.359	529.008	635.883	1463.82	1907.8	1303.45	2520.26	968.6	1266.31	685.44	920.242	2378.07	705.779	1132.98	662.011	2114.35	1776.24	1245.26	997.571	2287.29	1238.16	739.845	714.189	1300.01	622.197	1091.45	682.289	1087.62	1307.28	1817.55	1017.77	1035.59	2387.76	[26][M+1]+	-	2505	0
513	M144T398	144.079	6.63532	3790.91	1769.19	3520.96	1947.35	1924.99	2091.36	1001.57	1022.41	3275.17	3469.04	4242.17	1555.56	1168.71	974.767	981.913	1416.77	1941.65	2694.44	3649.34	1382.53	1096.06	3544.22	5971.67	1208.11	1126.26	1330.06	1248.27	3333.1	1115.65	3380.57	2523.27	1314.23	1333.83	1811.21	3989.89	5946.4	1226.29	1054.86	1241.97	1085.06	1064.75	2346.8	-	[M+H-CO2]+ 187.065	67	1
514	M144T58	144.079	0.969933	22162.8	6572.57	16007.3	8226.86	14299	11551.8	8770.25	6005.75	11316.7	4047.92	6108.45	8587.04	24654.2	7518.4	10325.8	10876	8550.28	5158.51	11941.6	4744.45	6707.42	6415.38	6231.06	3293.37	5357.66	6183.2	9662.71	9268.02	6292.09	3520.56	6595.66	7036.69	3879.48	4140.15	7574.46	6686.38	4574.77	11309.5	19483.9	3219.07	14390.8	4570.71	-	-	4	1
515	M144T152	144.079	2.53433	18309.6	7987.24	4310.6	8251.65	9617.45	14343.8	7396.88	6336.21	3400.64	27749.7	2726.64	10087.5	8271.4	6718.62	7469.16	16593.4	5623.01	4182.21	5675.92	6170.55	6120.21	20540.7	8185.55	7800.89	6970.11	7449.4	10696.2	4328.78	7136.06	5006.29	18896.5	4214.07	4178.04	3553.79	5295.01	17987.8	8672.3	4722.99	12319	10499.9	8455.09	4218.79	-	-	1143	1
516	M144T184	144.079	3.06521	7315.33	10866.1	4297.98	11278.9	10851.2	5674.61	10942.4	22772.1	28223.6	5634.27	8129.96	23601.7	8712.13	5060.79	9738.62	13466.4	10002.8	5464.06	11942.8	7535.24	12081.7	10220	11193.5	8462.46	10421	9904.85	11892.6	7398.25	10045.8	14313.4	11152.6	4303.8	7871.51	3107.98	11326.7	12643.7	8374.33	11415.5	5950.31	14673.5	5651.7	23814.2	-	-	3343	1
517	M144T445	144.101	7.4111	6778.16	7721.79	6247.35	5800.01	6484.76	6115.52	27577.7	4295.31	2767.38	2582.59	3351.09	2806.29	4338.97	2972.33	3018.1	2510.31	3401.16	3238.05	4675.18	2907.59	95214.2	4953.2	16747.5	3657.07	4093.66	2589.73	3093.18	2849.24	13121.4	2739.44	7185.71	16426	12608	4052.62	4467.83	4842.39	50587.9	2732.81	19803.7	2872.94	2797.79	8483.05	-	-	1595	1
518	M144T459	144.101	7.65332	3578.52	2462.12	2190.7	1649.38	2461.76	4235.01	3543.83	2100.96	938.837	816.347	1939.41	1364.6	1391.1	1060.56	1163.6	826.987	1006.28	1411.55	1580.13	844.457	18036.2	1421.71	4436.65	1529.32	1312.31	987.663	1582.04	1123.33	3076.9	1268.06	2108.16	7376.8	7098.29	1590.94	1860.85	1981.06	7745.02	983.773	5652.3	1301.47	923.547	4558.71	-	-	3689	1
519	M144T168	144.101	2.80675	2919.25	3301.17	2322.09	2568.65	2549.65	2464.97	3278.28	4628.92	2899.99	2686.74	3737.74	3318.65	1784.53	1963.59	1197.93	1755.6	4516.96	1372.06	5007.04	1673.8	6381.91	3202.04	3092	3119.16	1659.94	1419.13	2673.43	2163.18	1286.16	1740.78	2671.34	2894.5	1752.18	2182.91	2133.41	1699.45	1810.01	1862.99	2319.61	1719.69	1771.4	1757.32	-	-	2184	1
520	M144T413	144.101	6.88967	95660	97087.9	73739.9	99905.6	116577	93377.6	302877	81466.4	19377.1	27280.3	8365.35	26633.4	58555.1	39243.9	46116.9	9967.41	23786.8	46518.7	48715.4	22942.9	617262	24690.8	194578	25900.8	34159.5	20156.2	16459.7	17828.9	270915	7838.4	106235	308113	229786	20271	30252.9	43125.1	710054	32891.7	168162	22285.7	10923.3	242495	[27][M]+	-	28	1
521	M144T291	144.137	4.85008	5566.84	4194.29	6020.67	4969.75	6039.89	5926.72	6202.69	6238.92	5807.81	6852.19	2837.02	4359.29	5499.86	5138.06	4758.99	5575.17	5045.53	5310.22	7196.21	5297.16	6192.16	5049.74	5387.65	1660.13	6853.39	5453.98	5651.27	5642.08	5359.46	5081.51	6821.8	5678.24	5407.5	6201.54	5939.59	5708.64	6024.62	4672.32	6033.49	6046.18	4820.82	4175.94	-	-	4261	1
522	M144T363	144.137	6.04619	4037.44	4140.32	3422.61	8455.03	1549.11	3279.32	2958.43	8473.68	2594.59	932.577	2425.61	5660.61	1209.02	1652.7	1848.22	2591.19	3694.7	2888.48	3215.1	2991.27	9006.48	1853.87	8563.46	3747.22	8812.15	3517.72	4111.31	10344.7	3188.4	8662.22	2756.21	15085.4	1798.83	3158.43	12271.3	9596.6	3393.91	8417.4	3136.16	3221.87	4388.01	8661.38	-	-	3621	1
523	M144T348	144.137	5.79438	1911.28	2117.14	3249.53	2521.39	2471.92	3386.36	1063.43	2447.54	1864.87	1705.57	1479.39	2197.95	1695.57	2467.07	1520.9	2101.24	2421.79	2172.29	2994.44	2260.69	2444.94	4202.64	2571.77	1904.27	2630.76	2070.77	1382.51	2945.75	2354.38	2467.22	1532.27	4496.36	1895.87	2431.6	3388.64	3022.14	2522.27	2480.81	2636.08	2083.42	3611.57	2540	-	-	208	1
524	M145T502	144.926	8.36488	1723.69	2407.6	3105.73	2794.13	3755.66	3419.83	2643.84	2612.91	2997.84	2813.43	5171.89	3567.64	2129.13	1040.61	1781.03	1369.11	973.98	1656.74	3192.71	4248.71	4014.55	3200.84	3570.7	6398.73	1215.73	2430.81	2842.03	1569.33	1631.2	1427.2	2548.24	2391.58	3333.35	1463.72	2474.07	3529.33	1774.51	2097.35	3055.87	3121.38	3140.21	2008.96	-	-	1646	1
525	M145T534	145.048	8.90124	32731.3	32408.9	39424.6	30086.8	35554.7	32788.4	27005.4	28819.4	25438	27008.9	26098.1	28384.4	25708.9	21455.4	34177.7	32418.6	41357.1	33363.4	29169.4	27659.2	33225.8	36678.7	31901.1	26525.1	34980.7	38254.1	21321	47618.6	28581.5	44428.4	37193.2	29504.8	29958.7	28452.3	26249.8	25772.1	38579	31002.1	24988	22587.6	35791.3	45776.9	[28][M]+	[M+H-H20]+ 162.052	87	1
526	M145T517	145.049	8.62225	274316	262990	258218	252667	252697	258189	236908	217801	204441	209154	225672	235198	257308	194983	230417	260816	258321	278991	228869	236204	228539	262872	247213	245910	235709	240565	201908	307070	225073	315165	291281	213665	234392	240736	223189	229607	274640	212708	239077	187804	254280	337970	[29][M]+	[M+H-H20]+ 162.053	21	1
527	M145T557	145.048	9.28377	2286.14	1553.54	1839.91	2079.29	1879.96	1747.87	1508.09	1220.43	1272.17	1561.4	1581.81	1394.52	1607.01	1473.93	1114.77	1774.96	2143.78	2110.6	4155.52	1416.35	1577.93	1768.47	1344.96	1891.42	1678.32	1947.34	1606.14	2481.9	1448.26	2563.15	1831.68	1685.22	1550.44	1204.75	1359.63	1572.93	1901.67	1499.4	1605.1	1216.75	1754.5	3394.44	-	-	48	1
528	M145T61	145.048	1.01002	1988.93	1728.17	1475.96	1659.7	1557.4	1618.02	2214.6	2743.11	1787.87	1993.56	1539.24	1505.35	1392.73	1370.9	1367.07	1264.83	1323.84	1453.92	2328.24	1824.44	1819.47	1427.66	1805.48	1859.23	1194.29	1808.81	1660.97	2096.16	2150.74	1457.28	1462.02	1032.22	1263.97	1222.38	1251.15	1333.55	1377.09	1570.56	1529.58	4404.68	1140.22	2178.14	-	[M+H-C4H8]+ 200.112	2	0
529	M145T390	145.048	6.5024	13351.1	11214.6	12849.5	9599.41	6656.95	8181.98	5636.43	13991.6	7668.26	10205.3	10310.9	8578.99	10571.5	4557.5	5610.22	6471.19	10919.7	10221.8	14973.8	7660.82	12203.8	8280.85	13119	7292.23	6077.36	5905.98	6512.14	8984.38	4615.54	10370.9	8115.87	6604.46	6645.72	4665.9	13384	5435.66	15738.3	5053.91	9981.3	4448.53	4793.69	6866.22	-	-	3663	1
530	M145T450	145.048	7.50087	5120.17	3095.94	3176.97	4319.4	4446.95	4527.13	4246.59	8836.78	4977.94	4184.05	3843.57	4263.47	4404.3	16215.5	3417.74	3026.08	2408	4429.73	12792.7	6509.87	3543.67	4731.66	4748.05	3296.63	4366.97	9143.26	3708.4	14035.6	4358.44	3275.54	4818.23	9526.43	8596.85	4058.88	6699.76	3639.78	5267.18	2359.46	5210.78	2884.3	7921.89	3074.4	-	-	2217	1
531	M145T488	145.049	8.13232	1607.65	1471.24	1259.04	1303.06	1490.35	1868.38	1618.13	1686.3	2828.15	1637.96	1833	1417.25	1817.92	1588.67	3345.72	1557.58	1756.92	1971.79	1805.52	1647.39	1746.98	1649.63	1281.87	1681.33	4478.95	1664.06	1514.38	1931.84	3341.41	1733.66	4824.31	1996.43	1678.77	1994.9	1593.97	1692.01	2744.41	1381.46	1895.98	1495.94	1754.6	1620.59	-	-	104	1
532	M145T162	145.075	2.70307	6770.28	14782.7	4658.34	4440.47	5068.01	5161.87	3943.41	2965.68	19740.4	9161.37	24066.9	4811.72	2369.63	3048.72	3275.98	9509.69	5163.39	4118.09	4284.17	3925.78	3341.21	8585.76	8036.31	2926.57	2021.56	3391.14	2108.8	5300	2955.64	7157.4	25725.1	3155.48	6526.53	6844.7	20121	12192.9	2941.95	562.179	5030.85	3123.51	2302.82	6040.55	-	-	3292	1
533	M145T117	145.075	1.94886	15188.6	22746.2	14269.8	14281	5960.11	17936.3	11445.5	10013.5	45889.1	22238.2	19860.9	20859.3	3694	10161.7	4977.26	3784.89	4650.02	6312.84	4256.56	14812.3	9651.79	23417.3	7264.98	7702.14	9918.5	3125.78	9706.85	17311.8	8800.84	20490.2	23412.8	10990.1	14779.4	12837.1	55668.5	49872.2	9641.45	9495.77	10462.4	9506.44	444.695	20817.9	-	-	1124	1
534	M145T413	145.104	6.88809	7314.08	7609.44	5756.56	7035.71	8417.81	7396.04	18914.1	6505.05	1582.68	2206.64	1895.01	1844.17	4192.54	2814.32	3864.49	818.945	1741.4	3812.52	3810.23	1971.13	39023.7	2036.97	13510.3	1657.61	2469.41	1595.09	1283.04	1764.04	16838.7	809.958	8277.85	20726.7	15374.3	1391.75	2343.18	3150.26	44291.1	2409.78	12313.1	985.818	936.054	16398	[27][M+1]+	-	28	0
535	M145T56	145.1	0.927633	10184.5	8940.2	6142.58	5864.1	5452.75	5540.3	8145.03	8269.14	4620.67	8311.02	7342.38	4716.91	7441.23	7144.85	4495.03	8976.36	5290.07	4945.31	7317.98	7600.16	8201.19	17525.3	6099.62	14211.8	12304.1	5943.68	9746.67	7938.03	6317.54	8552.51	7823.2	7559.29	7975.75	5560.84	6459.68	7995.91	8993.9	8845.76	9457.02	13139.3	9390.86	5435.43	-	[M+2Na]2+ 244.218	1	0
536	M145T76	145.1	1.25888	5333.42	5457.2	3280.47	3845.56	3206.91	3469.35	4357.9	3767.03	3851.85	2701.92	2711.78	3555.69	3361.29	3263.17	2978.15	3469.26	2756.7	2691.98	4863.1	2615.77	6017.2	5098.18	4765.45	2864.57	3743	3253.55	3864.16	4422.32	3055.21	2530.52	4320.66	6151.29	3305.2	3644.6	3664.07	4496.32	3145.88	3267.28	10104.3	3817.85	3051.07	2911.73	-	-	17	0
537	M145T148	145.121	2.47368	14940	1861.64	3315.8	7701.81	4468.69	9874.89	15177.5	2350.21	1675.62	4787.52	11514.1	5812.13	13971.3	3962.17	4901.67	12002.9	4653.87	11718.1	5492.54	6826.27	9928.51	2637.77	3976.73	3084.4	5849.71	10274.2	3803.53	5706.78	4892.52	10735.5	10387.5	5172.34	8228.6	6774.78	24897.1	2382.33	2531.85	2452.76	2309.69	5696.01	9097.92	10052.2	-	-	2635	1
538	M145T66	145.121	1.09628	8417.5	6796.96	7164.9	1501.81	2900.03	7099.66	6255.25	4391.78	5453.86	6171.73	7425.42	3168.43	6597.15	7007.84	2906.27	6342.61	5460.1	2116.51	8662.31	5190.6	2267.92	4331.53	6836.89	3860.92	7768.92	2796	3170.64	2488.35	4923.64	6175.56	6732.61	11076	6003.43	6593.69	2469.46	9102.7	2197.03	2719.5	9423.25	1668.72	1710.37	6905.2	-	[M+2H-C5H8O4]2+ 420.25	5	0
539	M146T489	146.043	8.15377	1106.86	943.712	1521.88	915.94	743.34	1556.49	965.975	691.718	973.097	703.638	878.04	893.059	1033.42	871.616	1025.41	1115.74	1042.11	1059.71	1255.29	978.655	1109.98	987.891	1565.17	1071.29	1251.82	1183.49	803.506	897.294	980.36	1610.34	744.689	1421.55	1522.23	958.256	989.035	948.736	983.219	928.034	1003.41	696.896	1062.99	976.384	-	-	3695	0
540	M146T517	146.051	8.62391	14338	13458.7	13283.5	12929.2	12223.6	13417.5	12369.5	10845.1	11155.6	11351.8	11676.9	12059.5	12683.3	9121.5	11594.6	12088.7	13590.4	14407.7	12040.3	12965.6	12258.7	12595.1	12622.5	12092	11093.9	12656.7	10391.6	16874.1	10142.2	14810.4	14529.5	10616.5	11888.4	11730.1	11332.8	11193.7	14299.3	11124.3	10945.4	9358.19	12330.8	16250.3	[29][M+1]+	-	21	0
541	M146T534	146.052	8.90192	2107.34	2061.17	2459.7	1785.32	2055.21	2067.36	1222.47	1768.86	1677.63	14174.9	1721.53	1686.56	1537.87	1251.45	2160.41	1905.06	2517.01	2279.94	1817.56	1786.95	2084.52	22403.4	1967.97	1566.36	2420.55	2315.62	1419.7	2979.41	1648.62	2662.08	2359.64	1671.81	2101.67	1633.38	1660.93	1564.94	2082.46	1734.35	1650.69	1348.2	2487.43	2491.17	[28][M+1]+	-	2374	0
542	M146T399	146.059	6.64825	4028.7	3035.49	3740.51	3845.54	3703.67	3637.8	1337.03	995.793	7330.96	7688.05	3885.96	2733.48	1714.62	794.29	1453.5	2277.77	3611.66	5614.88	2972.87	2028.49	1077.59	3832.32	6112.15	844.613	1506.96	1347.06	989.671	7315.26	1161.63	7664.11	5386.72	1730.34	2281.07	3062.35	9580.63	15036.7	1574.09	931.799	1467.51	628.74	1218.3	4093.29	-	[M+H-COCH2]+ 187.065	67	1
543	M146T116	146.059	1.92725	8752.28	10786.8	8591.41	9451.69	9189.08	9508.68	13248.3	9032.05	11765.1	11169.5	13706	10734.7	6556.11	6550.81	6896.26	6844.56	5063.17	4406.89	12242.5	7444.42	14623.2	9891.05	11457.2	8460.93	4476.62	5322.3	7020.95	7032.66	4380.25	6134.25	10038.9	15116.6	8669.2	7156.13	10373.2	18179.3	5568.46	4019.34	7715.07	5283.69	6888.05	5452.69	-	-	227	1
544	M146T102	146.059	1.70482	9516.43	10318.5	8388.83	9308.01	8104.04	9544.5	12402.3	9083.25	12394.8	10100.2	10730.1	7984.93	5436.89	6155.44	6024.84	8250.16	4899.84	5653.25	13362.7	6959.57	14732.4	10648.2	11706.9	7205.63	4613.78	5924.72	7166.15	6176.06	5641.82	5559.41	10787.4	12294.4	7573.82	7062.44	10177.6	20535	4245.66	5284.01	9295.96	4745.88	6216.19	6415.84	-	-	1439	1
545	M146T321	146.059	5.34813	1481.6	1508.3	1558.28	1439.59	1608.59	1592.93	1626.45	1076.08	932.816	936.804	3738.14	1163.94	1106.14	909.867	1850.59	551.51	1159.51	1658.46	3835.5	1713.36	1556.08	1442.82	1640.89	2964.04	490.673	893.73	792.92	598.573	452.069	1417.62	2038.58	2308.27	1054.82	1680.6	2361.46	2757.27	1218.45	630.591	2890.58	911.542	746.093	482.627	-	-	3962	1
546	M146T76	146.059	1.26548	1779.48	1966.8	1676.84	1764.71	1468.51	1622.28	1697.93	1662.16	2396.92	1484.99	3852.76	2566.14	1206.23	1719.57	969.374	1567.91	1159.2	1445.5	2088.16	1963.64	2110.14	1582.96	1335.89	1866.79	1219.63	1450.24	1193.59	1109.24	1354.45	1528.44	1842.1	2737.99	1666.5	2149.57	5745.76	2263.5	1583.05	975.416	1323.77	1010.75	1464.07	3286.67	-	-	17	1
547	M146T505	146.08	8.41992	1044.66	1007.5	1346.91	1078.81	1382.73	1202.81	1134.16	754.654	899.207	970.955	642.729	807.317	856.889	710.763	1139.11	1260	1360.34	1266.41	1041.15	727.062	1011.05	1243.62	1042.94	851.069	1584.44	1214.95	656.015	1131.19	1167.27	1081.62	975.623	1000.04	1772.65	1206.28	1265.65	1021.51	1196.16	879.293	969.454	802.735	999.804	1194.08	-	-	299	1
548	M146T446	146.08	7.43435	747.923	683.696	841.507	785.953	748.509	666.278	506.624	504.431	527.908	539.473	937.556	546.255	832.081	631.164	623.565	710.551	656.708	883.954	773.003	618.629	843.963	1093.09	960.814	673.263	615.257	743.848	702.246	856.848	697.033	848.72	773.19	807.247	641.64	752.052	598.468	1363.22	635.384	773.997	890.117	647.503	688.226	904.972	-	-	2218	1
549	M146T175	146.079	2.91038	3199.32	5888.71	2712.43	3096.64	2905.45	2643.96	694.763	2159.82	4266.72	4279.33	6194.69	3886.78	2223.09	2228.42	3613.45	4503.46	3211.05	2504.03	4031.06	2413.87	3904.26	2374.14	4259.03	2152.24	1926.12	1815.68	2050.16	3147.14	1964.64	3366.63	1730.51	7269.21	2360.81	1376.56	6641.37	7620.52	4068.1	1967.13	3325.99	3357.74	2008.69	4895.99	-	-	3431	0
550	M146T511	146.092	8.50918	322231	305177	326036	269548	303499	274855	231445	296781	157797	228669	178538	190681	315973	315748	376036	378751	294314	299887	257007	225207	201104	250422	239464	280145	327556	309532	315736	269077	312101	269353	272861	341604	258021	225715	223422	230757	279733	308504	403488	310960	330903	345719	[30][M]+	-	42	1
551	M146T532	146.091	8.85985	11651.9	5335.29	9218.24	10837.8	7242.69	9953.81	20757.2	29755.7	6212.66	6530.03	7865.55	19433.2	10775.5	10507.9	13621.7	36896.5	25555.7	12013.3	7289.74	6663.07	5182.98	17568.9	8767.37	21904.5	8537.73	6208.7	29738.4	6441.9	12094.4	22278.7	9314.19	7847.81	27232	8730.83	7929.9	8294.7	25561.3	9667.76	16564.2	29280.6	7990.06	26863.9	-	-	4012	1
552	M146T391	146.116	6.51609	2139.53	2096.77	2298.49	2081.75	2110.53	2003.48	3595.38	3142.89	2518.49	3375.04	2937.06	1987.14	2688.88	1927.5	2228.61	2388.07	1744.8	1889.48	2638.19	1961.99	2403.86	2123.18	2038.97	2775.43	1757.96	1736.12	1981.85	2370.7	1649.8	2740.05	2631.32	2194.06	3001.38	2210.91	2634.96	1808.32	2521.73	2601.72	2189.57	2270.91	1994.91	3004.57	-	[M+2H-CO]2+ 318.197	121	1
553	M146T536	146.116	8.93327	11808.6	12131.5	11714.5	12087.1	12369	11436.3	7005.2	8211.79	8104.05	7460.66	12978.5	9930.2	9384.64	8636.83	10987.1	12206.4	9381.52	8661.52	14689	7779.38	9057.2	16027.2	11330	14860.1	9953.49	8164.83	6814.52	8726.75	8820.32	10746.5	10093.3	22504.9	16742	13289.1	9291.71	12941.5	9207.45	9854.2	9510.25	8123.79	9635.47	10130.7	-	-	4141	1
554	M146T328	146.116	5.47369	4810.88	4067.76	4509.02	4292.19	4349.02	4722.84	1401.12	4399.73	2170.15	3085.51	6456.51	2754.22	7623.44	4001.04	3408.74	1212.63	2907.59	1752.45	5916.62	1627.58	6097.97	3563.34	9812.37	5525.99	5298.75	3287.34	3384.7	2405.24	1187.22	2438.37	2011.83	4407.38	1367.5	6289.4	4979.77	9456.12	2988.08	3572.76	9160.81	7192.49	9779.62	2084.14	-	-	4428	0
555	M146T143	146.116	2.38897	1442.61	2402.19	2787.1	2743.66	2103.22	2544.15	3544.38	3860.35	2721.63	1590.55	2487.98	2181.82	1437.02	1518.93	1561.18	1404.2	1566.86	2109.55	2517.51	2437	1478.28	1731.65	1855.07	3487.32	2011.62	2792.3	1164.77	2921.27	2530.5	2377.08	3188.49	2335.5	4050.3	1660.18	1089.81	1893.68	2826.33	3223.24	2432.42	2225.51	1444.85	2993.33	-	-	1039	1
556	M146T405	146.116	6.75497	1466.61	1120.38	1110.11	712.545	1034.87	1331.71	2026.83	673.855	789.517	1010.58	771.812	1076.96	1228.57	1094.11	533.249	788.01	2301.25	1480.95	1656.56	1310.11	3542.3	2598.5	1190.73	557.966	854.921	1219.83	625.503	837.27	561.584	4222.43	766.84	1360.07	1458.69	1081.36	2907.74	835.007	3561.88	615.683	998.967	707.387	820.41	841.177	-	-	285	1
557	M147T5	147.009	0.0869667	746.642	1440.9	1595.58	3176.49	922.677	1157.09	3108.13	2062.36	661.166	564.129	0	0	2732.14	1864.06	3140.5	2037.04	453.082	3864.08	3456.5	0	1315.3	0	994.263	0	1349.38	3461.88	3246.66	1081.26	2735.82	1382.33	1821.3	2940.5	0	2252.79	2356.15	0	3200.75	3034.45	2615.03	642.222	387.618	0	-	-	160	1
558	M147T70	147.043	1.1711	25549.5	23928.2	17004.9	13454.8	14354.9	13026.8	12376.4	21026.7	26113.8	12782.1	25467.3	12332.9	23345.4	22675.8	10912.4	20563.4	14071.2	17973.7	15661.8	12454.1	30860.4	17507.6	31279.1	18729.8	15632.4	12323.7	21702.3	27503.7	18208.2	17148.1	22073	27987.7	15032.9	24948	21978.7	13293.2	21529.7	15302.8	17593.4	20022.6	12965	17282.6	-	-	601	1
559	M147T278	147.043	4.62665	2983.65	2549.36	2553.95	2803.08	2822.04	2765.02	3347.37	3193.27	3777.82	3461.88	3062.1	3211.24	1453.08	1479.92	1770.82	2062.69	1725.28	1226.82	5284.71	2749.1	4014.83	3506.37	4475.29	2655.96	1687.66	2390.31	2053.76	2328.68	2540.88	2404.33	2233.79	2389.38	1762	2850.44	2491.35	2658.68	1865.38	1527.98	2005.83	1380.97	1396.26	1807.89	-	-	4105	1
560	M147T518	147.053	8.62585	2123.51	2255.92	2129.79	2178.73	2057.54	1861.06	1883.16	1629.6	1741.88	1556.48	1909.31	1957.97	1984.82	1488.96	1894.32	1957.15	2095.13	2394.37	1837.43	2043.39	1878.28	1945.22	1808.45	1921.62	1951.66	1768.14	1744.85	2500.4	1836.32	2560.95	2266.47	1485.48	2007.54	1968.06	1826.78	1902.12	2416.53	1873.02	1846.8	1480.94	1974.84	2611.07	[29][M+2]+	-	21	1
561	M147T60	147.064	1.00468	5094.41	4875.23	4084.04	4422.68	4576.85	3693.37	4884.03	6649.26	4812.09	3820.7	4085.1	3718.75	3307.63	3274.14	3956.98	3354.21	3781.79	3051.61	5433.2	3884.9	5082.98	4020.45	1955.73	5458.44	3559.34	4675.53	4902.03	4696.53	5157.38	4417.42	3903.82	11328.7	3315.1	3266.51	3011.16	3244.89	3354.43	3610.05	3367.2	9773.89	6924.03	5531.75	-	-	2	0
562	M147T426	147.064	7.09352	3340.71	2202.16	2466.43	3061.26	2614.62	2649.01	4507.08	3542.85	3763.26	3894.29	3578.4	2436.12	1283.42	1089.18	1722.82	1409.81	1939.1	2903.83	5794.47	2081	2949.43	3128.53	3634.31	2609.46	2220.57	1533.91	2778.1	4024.79	1730.6	3141.65	3553.39	1711.08	1094.64	1437.67	2288.17	1287.2	2795.97	1973.38	1279.23	1390.68	1594.45	2700.97	-	-	98	1
563	M147T63	147.079	1.04632	4297.84	4586	3225.52	3176.02	8240.65	3507.11	2321.32	2322.68	3020.65	5770.12	3115.13	2247.15	3109.74	4101.64	3382.81	7479.96	4315.63	7723.56	3357.75	6690.2	5151.99	5070.11	9033.63	2945.61	2999.01	2413.05	3983.55	3330.11	2361.47	4024.63	1630.53	4686.24	6991.03	3042.1	3784.48	4543.08	3277.65	3041.47	5188.28	2651.65	3952.52	2936.29	-	-	5	0
564	M147T511	147.094	8.50919	14295.5	13777.9	14197.1	12182.1	13366.3	12253.6	10057.9	12521.6	7034.99	10194.7	8843.9	8985.13	13895.4	13974.9	15858.9	16335.1	13206	12743	11158.2	10146.5	8945.63	10848.1	10468.8	12218.4	14829.8	13452.6	13604.6	11777.9	13339.1	12753.6	11871.7	14922.3	11587.9	9975.14	9895.59	10234	11889.4	13277.2	17959.5	13730.2	14453.5	15662.8	[30][M+1]+	-	42	0
565	M147T75_1	147.1	1.24712	1672.62	1182.35	1311.23	1350.45	1258.13	1245.7	6486.09	1764.65	658.262	5293.89	5442.71	5119.81	1132.2	683.722	4364.43	904.056	1212.9	2170.23	9318.45	3822.7	10547.5	7144.08	594.773	4283.24	1348.07	1812.93	1264.97	1971.22	1258.86	1628.26	5140.34	8294.12	2870.35	652.258	6022.31	6338.8	1100.69	1076.9	1448.26	976.951	5345.34	1855.83	-	-	17	0
566	M147T533	147.094	8.87557	1711.96	2137.04	2409.91	2143.26	2201.87	2473.54	1260.1	942.615	933.679	973.908	1391.81	1128.27	1828.86	867.167	1283.81	960.152	1460.08	1257.45	642.18	1298.61	1235.69	1401.5	631.059	1440.85	597.286	487.811	565.613	925.552	855.55	19181.3	1593.89	1013.92	1472.1	722.101	532.622	714.147	1566.15	770.974	915.073	1892.99	1291.43	9947.69	-	-	2020	1
567	M147T56	147.115	0.93285	15715.7	17234.6	7905.7	8818.97	15196.9	13341.5	12362.7	7725.67	13269.3	14831.8	14217.4	8941.5	8985.08	14941.5	8320.16	8498.34	8591.37	7686.3	8849.92	7932.56	13468.1	10142.1	9451.69	15889.1	11599.1	14054.3	13743.3	11077.6	8468.97	12905.6	10321	22705.4	5568.07	8853.68	8823.94	16927	14630.9	12413.9	19641.9	17726.3	18298.8	14494.6	-	-	1	0
568	M147T75_2	147.115	1.25618	7534.04	5336.75	4986.59	5169.8	4719.8	5518.68	5096.52	6137.71	4620.17	4833.09	8670	4952.96	4412.7	5433.21	3162.3	4611.7	4211.85	4634.78	7479.32	4424.83	10071.3	7452.19	7645.41	7363.02	3476.64	4270.97	5564.47	7585.05	4975.96	3775.95	5002.68	8106.38	5589.68	5545.37	5968.78	6367.85	4782.44	6718.48	5948.78	4957.61	3102.72	5439.89	-	-	17	0
569	M147T106	147.115	1.75994	2463.12	2914.9	2219.11	4573	1959.46	3324.71	1762.76	3423.71	5251.32	1930.92	7590.26	3666.62	1870.2	1643.48	755.15	3178.73	1300.81	1931.67	2983.47	3014.66	8953.79	5224.34	2538.33	3632.33	2331.84	2025.42	2672.2	2067.15	2772.23	604.802	1799.11	2177.75	5027.77	2800.34	4534.84	1653.1	911.514	1646.97	3258.05	1535.83	2997.82	1564.28	-	-	2515	0
570	M147T143	147.116	2.38442	3089.85	3214.97	1152.24	2815.86	2792.74	2058.79	2092.91	2495.32	1875.45	2702.06	1932.57	2851.05	2838.98	3550.93	1129.01	2334.78	2759.33	1241.15	1469.9	1439.34	4253.42	3083.82	2891.74	1643.63	3166.58	2398.79	1346.28	2930.01	2331.29	1173.49	1548.07	3129.65	2569.81	2678.66	2009.83	4952.66	890.434	1561.42	11745.9	2749.05	838.591	2633.5	-	-	1044	0
571	M147T535	147.12	8.9248	1095.43	1228.92	1021.44	826.908	620.747	968.297	997.764	761.406	994.536	917.386	1177.42	891.354	904.34	891.027	1062.27	1247.64	8452.29	9904.68	1446.56	956.516	819.593	1332.57	754.747	1316.17	936.326	832.505	822.011	18061.6	758.983	821.914	818.668	1897.07	1464.13	1189.85	822.801	1008.47	835.859	855.074	820.99	1049.56	892.62	782.084	-	-	2379	0
572	M148T67	148.046	1.1217	2169.05	1794.47	1634.18	1065.79	1522.05	2554.85	1436.55	2216.03	1528.04	1320.66	1753.54	1433.12	1967.17	2424.32	2295.93	1855.95	1164.8	1712.44	2902.67	820.364	963.967	2468.77	3701	2723.24	1411.29	1436.62	2269.16	1559.47	1841.07	1476.55	969.4	2442.54	2610.01	2058.79	1995.76	2088.46	1343	1769.74	1960.84	2099.99	1152.84	1211.68	-	-	13	1
573	M148T545	148.059	9.09077	5201.51	5452.43	5136.48	5198.71	5125.9	5455.59	2397.5	3681.51	3007.72	2868.84	3781.07	3246.12	3403.11	2815.3	4170.88	6020.94	8961.4	15638.2	4741.55	3450.78	3235.66	4425.07	6145.28	5702.11	2721.15	3346.99	2062.47	8447.4	3116.2	10946.3	5645.14	10049	4761.45	3971.34	5765.62	7766.49	9828.28	4168.28	4597.32	4218.75	5342.5	9729.44	-	[M+H]+ 147.049	2257	1
574	M148T68	148.075	1.13001	817.505	1183.53	1560.9	974.688	1234.18	1134.01	1833.76	1562.05	2016.02	1419.09	583.122	1657.5	1548.96	1182.47	1590.9	1361.38	1271.92	872.431	1012.31	1181.79	1324.35	894.766	1729.89	915.349	1145.59	1294.96	935.638	1054.33	449.683	1652.06	1739.93	1095.1	1277.52	1500.12	1735.04	1386.24	1473.78	1527.7	813.69	1104.66	1551.88	760.973	-	-	13	1
575	M148T511	148.095	8.50869	1664.1	1588.18	1537.85	1398.28	1593.8	1388.56	1294.61	1544.58	1064.55	1182.04	2087.77	1019.96	2531.57	1545.84	1724.5	1719.53	1472.28	1458.34	1448.44	1608.85	2156.43	1454.56	1442.64	1407.47	1565.91	1575.52	1628.98	1417.58	1571.36	2377.75	1420.47	1741.38	1222.93	1229.02	2056.72	1966.29	1472.56	1496.7	1916.59	1491.33	1538.46	1791.34	[30][M+2]+	-	42	1
576	M148T134	148.095	2.23811	12390.5	11343	9781.37	11609.4	10864.9	11239.7	12258.4	14314.3	11931.2	16271.1	7471.34	11574.6	12736.5	7873.54	9741.39	10499.3	8675.82	8853.37	9494.68	7141.82	7861.06	9341.34	10616.8	9153.49	10568.8	10526.6	10836.2	9958.26	11216.4	10312.1	10638.2	9206.61	7959.74	9840.44	9744.13	11638.5	11524	11672.4	10963.7	13562.2	12266.5	13877.1	-	-	1083	1
577	M148T183	148.095	3.05297	3219.44	1613.56	1678.26	1620.76	1683.18	2906.88	1273.69	1480.4	1780.21	1686.58	1315.72	1699.01	1612.14	2356.68	1208.63	1499.35	1330.26	1362.71	2059.02	1192.05	2206.46	1022.21	3204.72	1719.6	1302.15	1428.32	1775.85	1310.13	1047.5	1302.99	2448.83	6663.56	913.359	1370.98	1746.31	1811.18	2606.91	2263.91	2014.85	1844.94	1673.65	1397.39	-	-	3344	1
578	M148T412	148.113	6.8624	1297.18	1259.55	713.994	1142.11	1359.91	896.68	1010.42	1526.22	1018.74	1088.52	895.997	1312.69	1066.77	994.562	848.884	787.961	1382.43	1137.27	1223.29	702.353	1135.86	1565.72	1201.61	509.625	1395.91	1131.57	1069.38	1434.09	1152.31	1299.71	1117.86	1246.65	1159.81	941.058	1510.67	1296.18	1085.89	864.273	2132.25	865.699	1120.93	1195.98	-	-	853	1
579	M148T56	148.119	0.939892	1988.66	1843.93	975.605	1538.49	1710.22	1573.46	692.25	734.374	1108.5	1797.54	2663.55	2476.78	688.031	1109.99	1266.17	1250.07	1220.48	1329.18	944.894	1569.76	1455.91	2178.21	1901.7	1557.24	807.971	1589.92	1781.22	1789.03	931.093	1067.06	1081.27	691.506	1040.82	661.071	1164.46	1648.97	1181.74	2065.46	1322.88	1152.44	1224	1000.14	-	-	7	0
580	M149T50	149.022	0.832267	191289	196535	207947	161112	155715	166739	234443	275233	256306	275802	258174	197236	169075	179459	179120	165374	144246	164711	311105	147895	363899	161513	251018	185847	166669	150098	252756	159521	208633	222765	162481	156478	132722	251394	152359	330549	213041	175070	158490	238221	147133	197174	[31][M]+	-	1416	0
581	M149T71	149.058	1.18242	7211.84	7189.43	8852.18	12651.7	11535.5	7997.84	7187.82	6564.84	12634.1	8368.27	6272.81	4934.26	12113.7	5033.35	5199.16	5132.29	8173.81	10933.7	5920.34	11408	7248.78	10042.9	8129.33	6268.02	3731.53	12734.3	4171.97	2032.51	7003.83	10952.8	5086.25	6444.47	6837.46	7583.41	5719.47	7920.11	7081.8	5108.74	5830.33	4642.38	5680.65	6491.77	-	-	551	1
582	M149T271	149.079	4.51607	2787.95	2055.55	2389.59	2512.79	2774.42	2959.33	3633	3483.8	3738.77	3277.72	1931.82	3481.01	2586.46	2520	3116.92	3314.42	3019.69	2786.96	2746.91	2217.7	2052.04	2834.15	3374.39	1805.86	2907.68	3169.19	2478.83	3816.75	3183.75	2987.71	3147.93	2636.69	2123.32	3747.19	2572.45	3291.4	3760.03	2757.51	2327.32	2480.89	2941.89	3095.34	-	[M+H]+ 148.073	1788	1
583	M149T104	149.079	1.73958	1351.01	1255.38	1101.64	1361.32	1322.2	1456.07	2245.99	1631.34	2155.14	1595	1231.95	1928.59	1567.48	1165.35	1135.18	1601.3	1253.63	1296.89	1107.52	1050.57	1099.7	968.804	1227.57	1123.44	1331.2	1172.53	1301.59	976.423	1538.53	1369.96	1485.14	1287.44	1125.18	1510.02	1184.11	2026.75	1519.58	1529.66	1451	1346.25	1675.45	1703.15	-	-	2046	0
584	M149T57	149.095	0.949525	6974.47	4179.12	14152.4	5614.4	4775.3	9505.44	8322.07	5771.92	7379.95	12511.8	9001.6	12252	6644.46	5633.28	7906.5	7709.25	4096.67	4818.71	6509.75	6852.9	20520.2	12048.3	14625.5	4820.59	8734.06	9923.84	9069.36	6694.8	7198.09	6472.45	4677.19	8831.72	8005.83	5177.26	3907.41	6599.97	5737.88	9233.42	10161.4	8998.79	6903.7	8856.48	-	-	7	1
585	M149T76_1	149.095	1.26043	6680.01	5148.13	6571.33	3935.69	4669.64	4318.84	7437.75	5267.57	3679.6	6403.19	5370.09	5529.66	2793.86	4020.91	3432.54	3750.74	4734.06	3772.9	4781.42	3981.04	10980.2	5252.84	7687.4	1488.54	4067.01	3919.74	5776.01	4313.15	4041.2	4306.22	3585.18	5144.6	3441.5	3973.2	4886.85	4955.81	4135.87	4755.51	5639.56	5135.09	4336.35	5132.14	-	-	17	1
586	M149T60	149.116	1.00572	1421.58	1392.28	1024.16	1027.3	855.987	868.25	494.21	647.502	584.55	719.488	3892.36	590.94	719.925	1203.19	1108.12	1041.19	1379.48	4738.69	783.2	3247.23	6325.28	663.611	3281.56	438.133	913.225	1189.39	1306.78	5019.09	625.887	1535.76	1033.78	915.497	653.267	1075.75	819.68	1408.39	979.352	15390.4	1292.86	1389.13	1089.96	922.925	-	[M+2H]2+ 296.21	2	0
587	M149T55	149.131	0.923317	20248.1	20144.2	17186.1	17018.5	14791.1	20321.8	16224.3	18096.7	15139.7	15602.4	15502.5	18946.7	15967.4	19423.8	17392.4	15282.3	16411.2	20610.7	16583	14482.2	20336.4	20903.2	14954.7	19359.2	17803.5	17170.2	20703.5	20168.7	16354.9	15003.6	15676.5	26001.1	17211.8	14103.5	19778.1	16713.3	13088.3	21193	21025.7	23600.2	20236	17965.1	[32][M]+	-	1	1
588	M149T76_2	149.131	1.26938	7359.92	6903.46	4264.79	4620.37	4074.74	4124.17	4268.07	4375.42	4107.44	3686.7	7475.51	3858.52	3628.53	4339.69	6840.24	3081.57	3363.82	3578.74	7053.09	4101.36	10574.9	5784.56	5568.51	2245.69	5282.94	3601.77	6195.03	5018.39	6431.76	3540.16	4315.16	7895.95	1638.26	4645.88	6115.19	5271.34	3879.36	5509.63	6221.91	4428.61	4725.41	3754.09	-	[M+H-C2H4]+ 176.15	17	0
589	M149T234	149.131	3.89523	1384.5	2029.9	5655.79	3697.14	1715.8	2481.71	1506.97	1596.15	1583.48	1705.22	8489.07	2139.29	1160.97	3539.33	2623.85	2687.44	2711.65	2729.38	6529.49	2483.06	3637.78	2991.29	2483.7	1839.98	2840.52	985.261	1795	4323.84	1411.06	1415.36	2320.45	6757.22	2384.93	3163.34	2124.23	3783.17	2959.95	3590.77	2350.07	2643.88	1244.88	2737.13	-	-	1515	1
590	M149T164	149.131	2.72873	2580.32	1422.86	2686.36	2235.19	2627.03	2063.69	2279.38	1468.38	1292.98	2128.11	1843.36	1615.52	1504.28	1552.24	1234.72	1076.09	1350.69	1418.56	5299.35	1164.44	1425.71	2594.53	2243.78	1310.03	1134.28	771.334	1473.94	3373.44	1528.65	1269.44	1672.04	2250.17	1468.95	2396.33	1641.07	2258.17	1452.61	1600.57	1375.18	1436.25	1418.02	1478.69	-	-	4264	1
591	M149T178	149.131	2.96763	3813.97	4051.78	3123.88	2748.28	3225.72	3747.36	3781.44	2136.21	3803.12	6501.82	9787.19	2227.52	2233.6	3449.36	3272.39	3289.2	1731.31	3030.37	5413.5	1268.96	15145.2	4368.75	4334.79	2848.01	3612.61	1143.33	6820.98	4542.77	3027.96	3296.42	10357.2	10595.9	3104.3	3565.98	6590.49	3368.33	3230.22	3239.7	2211.78	3045.39	1624.85	3178.8	-	-	2307	0
592	M150T245	149.661	4.08085	1232.67	1008.65	1882.84	901.558	1364.17	1050.66	1506.02	998.465	1231.2	1242.99	1083.55	1160.79	1315.37	972.525	974.207	1009.32	858.45	1345.64	1627.67	1073.96	763.572	1493.21	742.39	733.769	1181.93	698.176	1051.38	1327.57	1055.19	1256.8	554.886	1313.35	952.479	1382.49	1282.54	1341.54	1343.43	1110.84	1142.43	979.293	808.154	1042.72	-	-	1342	0
593	M150T50	150.025	0.830817	15269.2	15590.8	16575.1	12414.3	12199.8	12825.6	19351.3	24155.2	19462.4	16765.8	18442.5	14537.3	13051.3	11169.1	14536.9	12655.2	11346	14641	23957.3	11702	21084.9	13458.1	19013.9	16336.3	14671.1	13847.9	24110.8	16233.4	15782.6	17388.2	14061.9	13543.7	10372.3	20446.9	11710	25514.7	14868.8	16361.9	11764.6	17748	13492.8	18664.2	[31][M+1]+	-	1416	0
594	M150T66	150.045	1.0992	14574	14511.9	702.413	1201.43	1004.33	11675.9	1490.38	13217.6	1266.26	12008	596.37	734.964	4117.62	12153.9	13419.8	12761.6	12782.1	1428.69	4664.27	13126.5	10805.3	1498.63	1102.36	616.2	1349.08	3242.13	12112.3	1700.6	13834.5	1064.12	14082.5	1452.83	12735.8	12466.4	1425.41	2293.24	1749.13	1808.18	2584.44	1089.46	12611	1970.37	-	-	5	0
595	M150T140	150.053	2.33498	10072.5	7365.9	6527.46	6790.68	6565.71	9652.88	4365.83	4787.85	3953.37	5255.08	7526.88	5150.8	4820.9	15035.1	7361.7	6891.93	5244.25	6143.74	8974.78	4826.88	6528	6916.13	5657.54	7869.64	6271.52	8141.72	14945.4	7541.17	5050.63	29675.4	6026.21	6591.99	16279.9	5387.73	6425.06	4449.96	4794.33	7013.55	7575.54	8855.9	7653.1	6606.13	-	-	3939	1
596	M150T275	150.065	4.57671	928.14	762.611	659.998	981.558	876.102	985.948	386.605	899.909	842.087	49577.3	39376.2	1766.01	44309.2	666.942	933.155	767.894	1162.41	1150.29	1278.43	26522.3	962.222	1022.32	1091.12	41009.2	39742.7	857.071	51156.7	1158.75	892.866	624.758	1041	953.888	44771.6	773.102	39026.6	805.153	1195.59	1009.25	844.482	59265.5	951.441	904.455	-	-	3539	0
597	M150T380	150.076	6.33357	1612.32	1573.31	1707.92	1403.72	1470.63	1903.51	1177.35	2574.8	1123.87	947.174	1922.34	1706.44	1185.34	1207.2	934.021	856.638	661.607	805.832	3574.17	1365.7	1489.13	1304.83	2845.64	2323.39	1204.5	839.124	1424.17	1235.28	667.025	956.907	1023.35	5718.64	1334.9	1144.74	1402.92	3851.14	819.284	651.528	3421.94	960.867	1194.78	939.794	-	-	1182	1
598	M150T234	150.076	3.90048	1386.32	1458.62	291125	1485.93	1603.28	1536.25	1940.01	2165.72	1476.9	1150.76	1221.34	157901	2030.92	202032	145854	169908	151291	128242	4035.81	105788	1732.7	2037.28	1552.53	2417.61	601.911	160196	1381.43	1336.75	179303	195821	1016.13	5726.59	44615.5	1364.43	1228.07	1672.19	303.527	227483	1862.34	1612.83	11521.8	52241.5	-	-	1512	1
599	M150T67	150.091	1.11924	1076.79	826.122	1596.5	1072.86	1573.84	1175.14	823.846	2693.71	797.345	1551.06	746.954	742.764	1481.89	1320.27	1782.34	1151.07	476.798	1501.95	2525.93	667.725	2542.13	1652.95	516.84	1015.02	1029.38	1005.02	1194.59	1038.31	1584.81	878.138	887.579	1814.15	1336.94	1557.91	1726.52	596.117	1400.5	1807.83	872.919	725.148	1729.77	532.766	-	-	13	1
600	M150T399	150.111	6.65492	1272.21	2497.62	2559.66	1180.45	961.139	2031.2	4037.65	1837.05	1669.99	3296.28	1508.63	1330.04	1350.01	2456.38	1388.5	2873.2	1941.93	1234.31	1571.22	2125.95	1320.64	2201.59	2614.06	1208.38	2968.74	1479.04	1468.87	974.476	2096.22	965.664	1541.99	1938.5	2716.14	1465.13	1657.23	1452.58	1482.99	1676.44	1509.91	3523.88	3122.78	1721.51	-	-	1916	1
601	M150T244	150.113	4.07166	707490	585771	1.08848e+06	693505	793736	709738	1.10406e+06	785958	947926	906029	577412	830347	720622	792836	829575	686977	675745	849314	1.17341e+06	569491	662374	864181	728803	451394	831060	722450	582550	854739	954868	783922	749508	824370	489649	803830	722150	847526	952157	986734	711258	597123	748385	783656	[33][M]+	[M+H]+ 149.107	41	1
602	M150T300	150.111	4.99597	11722.3	13164.5	6148.15	9196.3	11887.6	6177.83	10085.4	24780.8	10794	29285	6789.33	9998.8	13320.5	176823	7645.99	8192.36	7615.19	7808.59	6664.08	4636.77	3722.54	224031	19695.2	19258	11022.4	12112.8	12716.8	9974.83	11618.3	13121.6	10835.7	11761.4	8220.7	9589.51	14421.1	9396.86	13025.2	11280.8	13851.2	9716.68	12737.4	13295.2	-	-	2706	1
603	M150T351	150.111	5.85025	74439.6	2506.17	2934.03	1794.03	1750.83	2248.36	2763.51	2777.42	3237.42	2786.97	2561.6	2289.17	1609.79	2250.29	2314.41	3102.97	2625.91	2252.25	1898.06	2247.4	1413.61	1497.73	1459.58	1790.49	2598.3	3188.86	4396.31	19232.1	2254.2	2312.26	2779.16	2125.34	1904.52	3005.12	2093.07	3044.79	2294.37	1894.05	2290.14	1956.24	2702.74	2156.19	-	-	3986	1
604	M150T321	150.111	5.3556	3700.71	3617.19	2459.87	2860.33	2596.56	2782.46	4330.98	4359.33	3795.11	6212.35	4225.83	3469.57	3442.52	2750.24	3810.03	4135.97	2600.23	2987.25	2499.12	2610.96	2563.2	2276.17	3283.75	4711.81	3200.28	2395.65	3963.62	2671.3	3268.66	2055.44	2393.59	2698.34	4031.69	5001.41	2376.91	2610.68	2665.53	3720.5	5961.85	3067.79	4505.35	3432.1	-	-	3958	1
605	M150T55	150.134	0.920925	2398.97	2352.17	1916.67	2136.01	2960.21	2729.43	2101.15	2422.39	2181.1	1680.18	1658.87	1993.54	2079.42	1874	2353.76	2225.55	2186.77	2385.66	1886.37	2318.59	2875.6	2728.82	2312.49	2725.52	1655.12	2387.45	2980.53	2617.3	2394.82	1809.3	2321.69	2880.85	2398.02	2183.6	2559.79	1851.1	2276.99	2873.64	2582.79	3878.58	2880.5	1657.36	[32][M+1]+	-	1	0
606	M151T49	151.027	0.824483	2250.66	1936.73	1858.01	1696.61	2053.93	1892.76	1869.94	1753.19	2270.94	1986.86	1749.9	1027.83	1351.15	1523.41	1780.59	1545.19	1443.21	1647.42	2117.32	1119.24	2476.49	1225.4	2544.13	1078.99	1653.42	1596.36	1931.41	1483.78	1191.05	1418.17	1613.92	1550.92	1708.45	1258.46	1847.39	2592	2833.32	1764.33	965.278	2566.01	1650.93	1934.73	-	-	845	0
607	M151T70	151.038	1.17225	8952.22	9290.93	8189.78	8151.46	8696.29	7235.39	9561.36	8419.06	9412.36	9958.72	8435.03	9603	7102.58	6128.32	6017.3	7522.74	6443.3	7855.81	7123.84	10275.3	12531.5	12393.8	8836.85	6027.43	7947.46	8276.12	8533.98	10023.6	8832.3	8999.15	9101.54	9448.59	8373.71	6987.19	7832.1	7378.47	6886.14	8611.41	8737.45	6033.18	5531.06	7919.79	-	-	602	1
608	M151T55_1	151.053	0.90985	642.192	436.315	656.124	872.553	676.023	14007.5	11914.6	692.676	455.766	13184.2	13199.9	13088.4	13212.9	744.514	13324.3	12915.9	892.418	13123.3	13992.1	15734.3	784.231	1707.26	722.374	619.197	1070.77	368.947	1311.74	15312.6	12721.1	11552.7	13636.8	1512.15	15704.2	11441.6	1345.21	752.154	1372.59	16313.1	1100.7	971.603	15858.3	10855.8	-	-	7	1
609	M151T55_2	151.074	0.91905	2383.41	3738.77	3393.27	13408.6	10187.5	5918.38	1453.69	2112.09	3246.71	2176.04	4599.89	1858.69	2828.52	3956.42	4293.91	6140.66	2446.3	2424.4	13363.7	2239.68	4659.41	12796.6	13974.3	3468.15	2897.14	2921.73	4413.84	3267.01	5575.36	10997.2	1894.49	12379.1	4343.53	3585.65	2029.16	3487.88	8760.76	5902.64	4367.02	4250.6	3235.27	1663.14	-	[M+2Na+K-H]2+ 218.208	1	0
610	M151T75	151.074	1.25597	6203.73	3770.69	6904.55	11108.9	10058.5	7154.96	8077.91	4986.44	5756.9	7093.89	3247.84	3716.54	2973.67	2497.6	3389.88	5479.77	4625.27	3290.6	13623	3611.64	3897.94	8657.37	8162.47	3297.06	3456.66	4723.89	7735.9	2521.01	6418.21	5676.92	3995.42	9475.43	5608.72	5257.8	3571.96	4868.75	6928.19	4939.3	3369.92	3757.13	4623.62	6432.7	-	[2M+Na+2K]3+ 176.15	17	0
611	M151T192	151.074	3.19225	3120.4	2817.99	2472.4	2810.81	3438.55	3021.15	2733.15	1867.48	3887.19	5529.54	4032.96	3375.06	3154.51	3004.86	2681.87	3250.85	2953.06	3014.55	4482.88	1767.39	6637.1	3375.73	4115.47	2255.85	3014.46	2934.47	3163.2	2047.89	3184.35	2882.67	3832.51	3501.62	2419.05	3245.37	6144.41	3777.47	2072.4	1818.67	3113.65	3409.25	2662.72	3209.84	-	-	3159	1
612	M151T97	151.095	1.62032	18326.2	25883.9	20438.5	20888.5	20338.4	21786.5	24358.1	31197.8	22023.8	25222.9	18241.4	20157.7	19712.1	15692.9	19599.2	20587	17799.2	17668.7	20384.4	13896.6	16807	17524.5	17682.8	14768.4	18661.5	12896.5	20692.5	18581.6	19026.3	21279.7	23091.4	17796.7	16449.9	18530.3	14740	20438.9	23447.8	13834.1	18999.9	18666.9	21904.6	21826.3	[34][M]+	-	1274	0
613	M151T54	151.095	0.8971	6379.72	7021.29	5569.29	5164.47	4986.58	4915.33	6034.7	7798.11	8067.41	6751.63	5592.52	9258.56	6109.73	6176.91	6053.8	5474.85	6709.09	5852.6	7597.97	6698.1	7190.91	8574.7	5126.39	5726.7	7649.38	7009.72	8632.44	10112.1	5955.84	5957.88	9426.59	8222.7	7469.69	7527.19	7419.36	4648.23	9088.33	7750.37	6566.97	6532.53	5893.69	4761.1	-	-	3	0
614	M151T133	151.095	2.21113	3864.43	7834.66	3477.6	7053.11	2761.88	6925.63	3830.46	3189.03	5291.48	3539.96	2928.85	3812.65	4054.69	2325.62	5991.87	2999.1	2830.92	5953.17	2591.99	2551.38	4246.01	2478.77	2663.79	2764.59	3204.56	3583.82	7582.55	3601.07	3650.74	3207.56	6972.36	3706.13	2379.52	3815.79	6904.45	2846.99	3367.51	3429.32	2938.5	3783.38	6998.56	3068.66	-	-	2612	0
615	M151T63	151.11	1.05037	8687.76	15573	7262.79	21682.9	20658.9	19821.7	20703.3	21726.6	8459.11	8401.04	12425.7	21505.1	6898.25	14570.9	5754.77	18084.9	11904.7	7313.85	7540.98	10815.2	11827.9	24260	9321.82	24567.4	17730.5	21118.7	13652.7	22556.3	16808.5	7366.59	21681.8	30275.3	8654.59	19361.2	24296.7	10353.3	7543.13	9134.35	25936.8	15152.6	8916.16	7948.78	-	-	5	1
616	M151T245	151.115	4.08271	41131.2	36565	58614.3	40394.2	43438.1	38128.2	58957.3	43864.8	55074.9	53011.9	31492.4	44805.5	41887.1	43509	46440.3	39061.8	39057	52391.7	66197.8	36804.1	38180	50388	43330.7	26515.9	46808.1	40618	34602.2	48039.1	49908.5	43947.2	42456.7	46184.6	26993.6	47593.4	41625.1	47685.2	54900.1	59788.3	41400.3	34944.8	41163.9	41561	[33][M+1]+	-	41	0
617	M151T55_3	151.147	0.923975	9898.41	8314.15	11329.2	10450.9	8099.09	10838	10175.3	8407.2	8597.54	9571.8	7893.67	10806.3	8363.2	10367.9	9169.69	9393.25	10144.5	8679.29	9488.73	9116.9	11993.5	10595.6	11038.9	10919	8541.66	9552.83	12466.1	9553.5	9952.91	8796.67	8879.24	11261.7	10583.7	8048.48	10596.8	9915.74	9758.07	12680.6	9803.44	11625.4	9155.9	11657.3	[32][M+2]+	-	1	0
618	M151T77	151.147	1.28148	2842.68	2823.88	3855.31	2351.86	3653.98	3847.36	4201.61	2183.66	2552.7	2558.22	1618.76	2554.23	2052.43	3334.18	2875.82	1631.59	3774.67	3214.27	4533.71	2088.77	5712.39	3063.07	2876.29	3929.18	2853.53	1568.28	3745.34	2929.05	2187.31	2222.56	2292.52	4096.64	1932.15	2979.01	3167.08	1936.87	1922.77	2734.63	2836.26	2427.53	2249.22	1823.33	-	-	16	0
619	M152T404	152.055	6.72807	6829.56	4834.33	6443.57	6689.26	5621.05	6635.38	2778.76	3435.38	3411.48	3620.51	5946.04	3202.19	3997.7	4436.71	2658.22	4423.52	7899.58	18881	5251.85	2711.71	3523.82	4965.17	9717.79	3290.51	4632.7	3172.54	7179.82	8579.78	2753.81	22733.7	3135	4275.41	3758.97	4561.52	3778.21	4343.79	3762.22	4027.06	8150.6	5963.28	3278.86	11641.4	-	[M+H-C5H8O4]+ 283.09	2987	1
620	M152T368	152.055	6.12952	5592.27	5727.08	6508.88	5667.2	6360.15	6257.36	9708.79	7627.79	13465.6	15439	8968.31	10243	3886.44	2749.06	764.575	1298.08	3009.08	2787.53	12013.9	7039.58	9117.57	6297.98	9915.04	6682.45	2617.89	1695.12	6798.81	4836.09	1711.19	4355.57	3622.12	13078	3381.77	5875.42	3824.65	4942.43	1068.25	1362.74	4577.39	2373.79	1579.03	3148.22	-	-	89	1
621	M152T58	152.061	0.974783	6022.9	6123.06	5483.82	5948.44	5506.97	15030	19462.1	7105.35	1842.33	3986.3	3710.4	2975.29	7598.53	5579.75	3261.64	5576.54	3811.45	5512.73	8025.87	10314.8	16974.7	9003.11	14654.3	9047.19	8396.22	4667.32	10802.5	6824.17	3450.48	3272.34	12334.4	8896.75	3384	3574.55	4968.92	7651.58	4122.51	5020.06	8215.98	6893.95	5934.33	3903.81	-	-	498	0
622	M152T177	152.069	2.95265	68220.4	52182	42768.6	53327.9	50237.4	51132.4	52891.1	53886	44850.8	41171.8	43790.1	37762.3	71417	42713.8	23829.8	35067.5	20762.1	21247.5	113380	25857	52752.3	67872.8	104220	50194.1	55414.9	55439.4	149602	100424	64689.8	43095.7	38021.5	54465	19334.6	18463	28133.7	25349.1	21206.5	30708.6	51492.6	25978.1	21596.1	39933.1	-	[M+H]+ 151.063 [M+H-H20]+ 169.074	152	1
623	M152T383	152.08	6.37732	967.598	425.708	766.476	727.383	371.795	773.561	559.464	645.629	584.766	695.021	1128.05	1503.09	1690	806.794	701.326	583.329	764.597	442.743	1228.78	723.724	773.633	651.354	773.315	1004.52	671.804	534.203	1835.1	958.084	636.8	813.964	817.414	684.427	699.969	727.987	834.161	544.286	865.728	812.657	650.621	794.371	814.971	443.346	-	-	3014	1
624	M152T98	152.098	1.62747	1335.74	1261.25	1369.93	1639.63	922.235	828.333	1258.47	1728.75	998.364	1922.55	2003.59	877.355	1353.2	830.477	2250.29	1276.42	2071.22	1040.19	1211.25	1159.49	704.921	1146.29	634.891	950.834	706.26	1289.79	2468.29	1182.7	2000.54	2245.45	1310.99	2580.61	2031.14	563.222	2372.42	1227.1	1031.77	2183.78	1236.01	949.687	1666.78	2400.35	[34][M+1]+	-	1274	0
625	M152T75	152.106	1.25532	4273.57	4453.67	3835.38	3466.84	3517.1	3494.89	6014.46	4374.33	3937.81	1959.2	3142.2	4490.3	1902.4	1727.03	4495.38	1829.67	3246.95	3171.44	4110.55	3074.26	6014.87	2281.93	3440.2	2737.14	1548.33	2401.09	3733.18	2483.52	2504.86	4138.5	2948.58	42668.5	4424.95	3016.41	2936.1	2475.51	3398.44	4142.55	4540.52	2875.84	5797.98	3713.18	-	-	17	1
626	M152T245	152.116	4.09112	5411.8	5502.88	7091.72	4850.58	5698.89	4876.22	6409.62	5299.33	5918.26	5496.47	3426.6	5600.67	4542.46	5891.68	4878.25	3796.45	4783.66	5311.89	6571.02	3588.89	4438.18	5963.52	4549.64	3282.55	4824.87	4461.3	3638.64	7110.77	5946.4	4866.08	4451.96	203420	3043.49	4892.88	4700.1	4644.08	5615.16	6478.08	4391.84	3876.34	4236.94	4505.3	[33][M+2]+	-	41	0
627	M152T60	152.106	1.00203	4575.09	4779.24	4019.48	4130.52	4077.17	4738.83	6747.69	10718.8	11683.9	6067.77	9418.36	12709.9	5414.95	2446.87	4474.53	562.4	5004.35	3614.47	7907.16	8049.16	15078.8	5790.38	6810.3	6310.59	7498.89	1237.37	1933.8	543.601	4018.29	4945.39	3730.34	3043.63	1351.02	3840.82	5753.4	3252.53	3203.69	2071.07	2390.97	6273.91	4692.63	1697.54	-	-	2	1
628	M152T73	152.142	1.21224	732.227	708.467	687.951	746.789	1052.88	4129.47	3566.62	2877.03	360	2201.32	1850.52	3280.68	569.069	2503.41	2393.38	629.359	3070.84	1559.55	4359.17	2974.72	4367.14	481.9	3969.72	2690.17	714.259	734.712	690.71	898.21	868.795	1140.26	1748.74	555.072	2117.67	1250.54	3877.31	4543.66	1131.31	3899.94	855.344	1181.04	1352.69	618.686	-	[M+2H]2+ 302.28	9	0
629	M152T55	152.15	0.922017	6497.38	1278.22	1661.2	6198.69	5915.55	5156.12	1118.03	8118.05	3534.24	1364.63	1103.35	1485.05	7720.45	2067.38	4249.83	1254.69	935.738	5601.39	1159.58	1357.32	1701.77	9350.81	5488.15	1574.86	9498.23	1318.19	10687	1530.92	3128.27	1160.5	4596.99	1703.59	1687.53	985.864	8776.4	8107.49	1085.78	1487.52	1475.67	1284.38	1332.48	1431.67	[32][M+3]+	-	1	0
630	M153T73	153.053	1.22439	6502.36	6969.82	8311.08	7181.54	7444.23	8334.97	7999.17	6963.32	7913.08	9022.26	5894.15	8448.03	7116.21	5120.26	7272.22	6040.61	6506.37	6459.92	8187.45	7772.55	6542.9	9743.73	7605.35	4645.15	8627.18	9424.45	5214.42	5902.18	5944.25	7987.41	7571.6	7187.01	6372.87	8217.02	7358.65	7457.15	5794.76	3565.83	5718.92	5288.9	7200.43	6173.94	-	-	17	1
631	M153T60	153.053	1.00073	2384	8273.39	9602.97	2317.45	2446.56	3217.73	2208.56	7338.09	2793.42	2923.19	2542.57	2776.2	2894.59	11615.5	2589.18	3445.42	2726.38	3085.01	2516.31	6395.06	3490.04	2282.89	2259.96	7040.72	3262.66	9741.06	2718.18	2793.69	2459.65	3598.63	11930.5	11049.9	9240.85	3050.73	8282.58	10793.5	2009.09	22463.9	13948.9	9294.97	9888.95	2173.11	-	-	2	1
632	M153T226	153.064	3.77443	15777.3	36890.2	24092.5	17548.2	30896.5	21029.4	13390.4	23792.2	17301.9	10055.2	27304.7	16028.6	35177	26699.4	9656.01	14353.9	51565.5	26365.2	12117	29264.4	18395.8	38322.8	29629.8	24607.2	20742.5	37523.9	13254.9	13141.5	13061.2	29145.4	31757.2	10356.9	28168	16494.1	40354.2	13650.8	40382.2	17997.8	36246.8	40836.4	39157.2	23777.7	-	-	1926	1
633	M153T54	153.068	0.90355	4963.84	2356.59	3345.19	1927.07	1616.51	2143.96	6853.7	2813.65	12206.7	7143.58	2249.61	9747.19	2937.49	2272.35	8760.95	11376.8	2233	1780.44	3540.97	12991.6	2332.31	4000.62	10605.8	3288.34	4925.14	10218.8	3402.56	2118.31	9605.65	3456.13	13398.5	4121.1	14949.8	13855.8	7366.5	3511.77	2230.4	17784.9	3737.72	3123.36	1638.58	8355.67	-	-	7	1
634	M153T534	153.074	8.90349	783.482	970.931	809.362	752.293	959.634	789.837	912.822	803.42	981.549	794.651	649.627	724.887	1106.02	538.067	610.08	1122.94	677.642	867.833	1191.92	680.205	821.625	1091.28	1159.78	1083.71	908.525	764.456	477.998	776.417	549.332	1037.91	1076.49	876.093	599.029	969.122	632.135	754.119	1329.67	837.971	467.575	597.717	786.922	721.557	-	-	2374	1
635	M153T56	153.09	0.939783	11707.8	15314.8	8455.21	11327.4	10180.5	15061.9	6128.02	14346.1	11683.6	6720.68	7157.43	13329.7	6392.6	11669.3	12810	10565.3	10466.5	14693.5	9267.18	10855.6	19847.8	9746.97	10303.7	12452.9	14912.8	8420.22	11190.1	12541.9	12883.2	11308.7	13172.8	13653.4	17731.9	13842.5	13529.9	11824	18187.2	21786.4	17150.5	18573.8	15463.8	16501.3	-	-	7	1
636	M153T75_1	153.09	1.2529	7364.67	7377.24	5380.02	5709.7	5449.43	5851.61	6218.4	7125.18	7476.22	11759.6	7547.97	5620.87	5234.07	5546.38	5025.46	5453.4	4170.1	5144.3	7297.02	6228.77	10013.2	6651.52	7020.31	5952.83	4714.64	10514.5	6750.84	5302.51	5358.73	4523.86	6377.25	8635.81	7240.18	6163	7115.45	6294.78	6610.74	6726.28	7002.77	5635.28	5255	8013.96	-	-	17	1
637	M153T55	153.126	0.923317	7034.27	7071.14	5807.84	7218.35	7062.5	6981.65	5296.64	5088.23	6032.69	6036.85	6170.37	5697.98	5463.9	6774.53	7136.57	6783.56	6404.17	6875.89	5718.24	6202.1	11285.1	8850.71	6449.67	9038.36	5449.98	6995.07	7275.27	6827.69	7539.03	5244.1	6579.56	8895.22	6221.3	6507.6	7294.3	6315.39	5269.21	9667.17	6554.72	8111.31	7156.01	8150.81	-	[M+2H-COCH2]2+ 346.249	1	1
638	M153T75_2	153.126	1.25019	4341.61	3356.99	5051.37	3868.65	3166.9	2997.91	11320.7	4622.07	2884.73	3988.91	4102.75	2222.91	2491.39	2892.86	2653.58	2212.33	3187.85	3066.9	3268.97	2328.02	4357.48	2840.2	2753.06	3332.74	9833.32	2395.98	3090.29	5109.64	1877.2	2545.21	3392.14	3521.46	3032.4	2657.02	3609.34	3104.78	3119.32	7556.84	4538.17	3433.07	2949.74	2800.5	-	-	17	1
639	M154T67	154.048	1.1217	2458.72	2113.91	1543.61	1684.34	1252.09	1444.55	787.889	1751.38	1784.22	1640.67	1410.55	1683.76	2166.79	1630.95	1613.8	1333.3	1595.91	1322.59	1232.53	1333.39	1905.64	1352.86	1696.6	1508.58	1552.56	1971.98	2171.87	1199.4	1842.3	1527.9	1789.95	1827.53	1375.25	2227.28	1681.48	1542.25	2337.22	1496.91	2247.42	1885.78	2095.9	1679.19	-	-	13	1
640	M154T359	154.06	5.98987	741.66	1012.51	905.463	931	927.57	1034.39	267.122	325.383	367.931	456.23	291.663	300.289	319.076	780.177	381.511	3323.28	851.697	346.063	293.335	562.035	388.258	5304.76	485.808	1688.47	322.349	776.277	304.2	342.518	478.023	880.803	715.031	515.607	462.07	796.725	2568.64	4708.5	377.4	652.3	427.707	265.54	335.701	366.345	-	-	205	1
641	M154T323	154.096	5.37817	1302.97	1024.02	989.286	1088.31	935.909	1061.96	662.827	1162.38	899.402	1073.93	1336.42	1149.83	1278.23	926.396	1252.99	1282.55	888.015	983.68	930.813	1018.57	801.792	1028.96	996.612	1096.1	1205.47	827.39	942.916	932.642	827.317	842.654	1004.75	1175.23	1308.18	1062.23	1200.53	1060.61	1132.73	623.146	1730.36	1460.97	750.922	1403.68	-	-	1265	1
642	M154T59	154.093	0.97855	2762.81	1589.04	2344.08	598.691	2324.67	2404.06	2536.78	2159.35	2751.02	537.977	957.175	794.952	1048.85	785.251	2494.33	1471.59	982.819	2088.21	2348.45	1750.98	2135.95	443.658	1164.69	789.736	1307.97	620.685	2995.29	1545.61	816.538	806.361	2775.67	3747.33	2196.67	1583.1	1513.71	1119.41	1223.28	1737.61	844.418	3036.43	2847.69	1372.36	-	[M+2H-CO2]2+ 350.165	4	1
643	M154T58	154.121	0.969133	1968.1	2206.23	933.895	2391.18	3524.3	1719.98	2237.67	2136.87	3238.05	3175.15	2020.72	2316.04	1968.35	2079.17	2026.8	3509.55	3926.39	1885.91	1945.97	1892.08	2006.75	1474.77	2284.44	4572.26	965.861	2564.03	4258.96	2577.61	1393.02	2040.26	2631.09	1634.92	2514.03	2799.62	4584.11	2274.86	2249.14	2825.86	3449	2613.77	3446.45	1298.54	-	-	499	1
644	M154T506	154.133	8.43112	2065.8	1980.87	2319.44	1870.04	1965.69	1845.55	1666.45	1204.92	944.973	826.824	1877.32	1647.92	1635.64	1948.79	1879.53	2274.81	2917.55	2145.68	1700.02	1510.35	2066.21	2302.3	2413.25	1600.34	1660.81	2311.77	1353.94	1687.53	1770.12	2260.94	1738.12	2985.54	2546.39	1629.38	2379.55	3320.26	3459.74	2213.62	2123.35	1027.82	1248.86	2100.92	-	-	2912	1
645	M155T441	155.009	7.35609	468.342	476.851	478.103	481.651	440.271	444.881	443.006	538.652	403.957	511.618	492.709	391.091	468.849	394.298	345.414	378.701	493.471	452.034	397.29	430.775	367.284	351.142	549.704	388.701	319.733	429.436	393.919	310.083	431.464	358.402	594.14	374.366	277.999	423.127	364.159	407.675	542.764	619.553	579.896	449.488	463.06	446.113	-	-	106	1
646	M155T233	155.045	3.8821	2690.29	2812.1	3422.51	2542.98	1638.38	1585.2	2345.3	3775.16	6521.63	2303.76	2120.05	2151.24	3196.53	1772.24	3285.71	2874.93	2300.29	1481.75	3559.37	1402.16	1834.67	8572.51	2033.34	1764.77	8851.56	2014.93	3005.61	1678.95	9847.82	2047.16	1954.1	1860.67	3094.72	1872.75	2037.44	1936.98	2102.26	2147.01	1749.55	2042.72	1820.75	3386.63	-	-	1516	1
647	M155T52	155.045	0.862617	1779.64	1563.93	1540.95	1043.93	1269.12	1122.3	1165.44	1813.58	1184.15	1076.27	1477.77	1207.53	1327.83	1343.69	2128.61	1235.87	1418.6	1841.57	3115.01	1187.86	1701.69	2340.12	1791.53	1167.32	1174.25	1526.84	1502.51	1914.07	1584.87	2414.18	1269.41	1527.34	1804.08	1933.6	1641.45	1358.09	1081.32	1701.51	2766.58	1282.28	1242.11	1300.29	-	-	10	1
648	M155T62	155.105	1.02553	67327.2	24863.6	53763.7	57642.9	54503	55280.1	39817.5	16889.9	17642.6	14991.3	17494.3	19625.5	37698.5	11797.9	14857.9	18663.7	21958.1	26557.4	16046.1	18781.4	21657.7	19067.7	22011.2	41834.5	12219.8	21307.4	33457	16556.1	19263	20641.4	69365.9	52446.5	31785.9	27157.8	39020.6	28265.6	69611.1	39115.2	28047.1	29718.9	32201.7	18259.2	[35][M]+	-	5	1
649	M155T239	155.105	3.98415	13840.7	14076.6	21715.7	26316.7	16650.7	13592.6	13304.5	10375.1	10018.1	11429.2	23445.8	22188.6	10459.1	13618.2	7931.33	4200.57	6692.58	6443.06	33367.6	6803.23	32398.4	25038.1	34385.6	12577.8	7245.09	12469.2	13593.4	25433.4	10954.2	7732.56	11632.2	20847.5	4227.99	29429.9	15539.9	10453	8545.44	9598.31	17535.4	5877.19	10119.9	5753.3	-	-	235	1
650	M155T78	155.105	1.29977	16661	13985.3	10402.2	12042.3	11514.4	10843.2	11382.9	11115.7	9728.18	7545.26	29228.2	8824.52	8263.57	9446.88	7289.44	7382.68	7494.35	8335.41	14993.6	11495.3	26269.8	11336.6	11697.1	11880.8	6905.4	7730.07	14267.2	12612.3	7887.47	7783.2	11813.3	15020.7	15854	11055.9	16610.6	12046.1	12824.6	9994.53	13518.7	10035.2	11647.6	12088.3	-	-	16	1
651	M155T199	155.105	3.31212	21715.8	11945.9	22075.8	19623.4	16900.6	8621.94	4776.4	11207.4	20411.8	14819.5	26360.8	11141.8	17717.2	4289.22	4298.69	16608.5	14436.1	15638.4	20341.2	9694.82	38126.5	21312	16728.7	15412.9	17475.3	6588.52	17774.7	17790.1	13810.5	6806.34	16065.5	25499.9	11856.6	20391.2	22859.8	21986.4	16592.8	3982.25	10577.5	9458.38	10178.2	14228.2	-	-	2104	1
652	M155T253	155.105	4.22031	12309.4	12667.7	8275.03	12221.1	10041.1	12296.3	28724.4	10481.7	22195	9424.7	52694.1	9188.14	7172.7	8792.12	5167.79	2824.73	4932.67	6182.47	41211	2712.39	73607.8	9976.85	17212.2	11281.5	5801.31	5841.37	12977.7	10705.8	7854.42	6741.7	9498.41	8168.37	4177.33	11910.5	15625.2	9111.59	7348.03	7610.16	11736.3	6696.79	6873.03	5881.5	-	-	2448	1
653	M155T102	155.105	1.69212	6278.72	7257.35	2814.87	5940.25	6172.47	5962.17	5594.65	5028.84	5557.59	4092.92	9298.23	4352.78	5833.89	9358.69	3439.68	4998.57	4742.85	4964.54	11484.1	4729.34	25281.4	7166.35	5685.23	6005.9	2569.56	11870.1	13243.2	9778.97	5235.38	4760.9	6740.22	13008.6	4821.76	8241.96	9828.79	5326.3	4834.98	4447.08	12506.2	5580.41	13364.2	3996.48	-	-	2047	1
654	M155T455	155.128	7.58993	6722.53	6745.4	5770.6	6047.12	3146.58	5670.46	5014.3	7234.63	6986.34	7995.95	9984.56	5540.02	4936.19	4030.67	3878.05	6366.11	2667.59	5605.57	3464.59	6554.6	5648.55	5368.49	5355.66	10135.8	5089.7	5023.25	7653.9	2740.19	6333.79	5070.56	5183.97	5080.15	10844.2	5746.12	6815.79	5894.61	5759.08	6864.74	5371.02	7346.65	7115.24	4165.99	-	-	3205	0
655	M155T55	155.142	0.924	2332.03	2173.74	1743.18	2137.91	2394.18	2408.73	2110.91	1709.66	2897.27	2316.2	2511.28	2561.11	1653.59	2204.35	2626.55	1645.84	2227.38	2133.82	2187.56	2574.33	2399.66	2247.13	2893.29	2439.09	2176.77	2215.82	2503.55	1698.63	2425.45	1766.18	3161.24	2090.85	1965.75	1791.77	2180.37	2343.09	2332.99	3230.75	1084.38	2923.89	2587.17	1814.49	-	-	1	1
656	M156T466	156.041	7.77043	4921.76	2673.74	3354.56	3670.83	3336.01	4290.56	3716.12	1970.75	4150.45	2129.52	2671.83	3261.17	3302.47	3042.28	2692.76	2671.13	3812.24	2564.81	3321.49	3359.81	2935.07	4730.03	4241.72	3830.77	3087.45	2943.9	3517.48	3612.97	2577.07	3214.39	3808.14	4329.35	3974.67	3052.54	6112.34	2839.07	4111.35	3534.22	2366.41	3482.06	3476.34	2926	-	-	4418	1
657	M156T540	156.064	9.0019	4928.88	4679.98	4879.11	4554.13	5209.99	4494.98	19716.4	16966.2	20781.4	15844.4	6157.07	10328.3	395.269	347.496	395.618	416.225	445.807	536.35	9364.1	6162.51	7744.93	8190.34	11419	9022.87	381.611	430.371	404.675	445.14	548.708	424.824	3466.25	520.025	632.255	3434.73	1530.51	2817.79	424.061	486.89	458.666	430.917	391.481	1605.97	-	[M+K]+ 117.101 [M+Na]+ 133.075 [M+H]+ 155.057	3499	1
658	M156T578	156.075	9.62884	2012.74	2121.17	1212.51	2314.39	3249.11	7046.47	1635.01	1706.59	1720.41	1231.82	1937.98	1125.75	1041.71	593.051	1835.6	1054.75	14221.5	3875.92	1047.63	1599.2	1866.89	6038.42	1960.6	2956.98	1257.44	823.707	1639.69	4714.99	9911.72	2635.37	1832.58	1785.47	1848.3	11804.4	7102.33	1887.18	1048.98	974.467	1827.13	2247.21	1454.7	3553.34	-	-	293	1
659	M156T548	156.101	9.12908	1089.59	886.578	974.614	1036.4	891.819	980.973	4451.28	664.035	5167.16	656.583	1328.04	941.39	896.593	818.427	1724.96	935.163	1380.35	1078.46	765.9	1226.09	1173.53	568.013	1703.12	643.284	947.534	1049.79	972.974	800.743	1484.62	959.404	972.779	1717.09	749.016	1012.28	752.375	1102.08	1130.34	831.533	1825.74	721.928	1325.34	2208.86	-	[M+H-C3H2O3]+ 241.074	138	1
660	M156T513	156.1	8.54778	816.885	629.479	505.12	713.737	630.966	2317.17	862.575	555.157	563.683	554.453	690.189	849.668	648.636	587.754	723.245	822.166	805.897	519.534	715.33	686.892	536.75	843.653	614.139	2762.5	701.083	703.522	1021.42	527.763	663.042	1040.05	602.777	676.235	850.376	546.686	558.978	757.373	2440.17	607.072	716.85	613.493	596.591	827.458	-	-	2903	1
661	M156T65	156.108	1.07604	5078.92	3140.22	1706.57	1161.86	4374.38	1940.85	2348.33	899.284	1201.84	1521.69	2005.11	3132.98	1027.75	530.61	1765.25	2461.65	2878.64	2710.59	3324.3	568.928	2681.5	1364.07	1862.43	2681.08	2307.73	1839.06	1297.25	1443.48	1503.74	3506.02	2496.51	3810.68	2864.12	5119.68	2932.87	4626.43	2491.28	871.2	2125	2931.42	4535.78	2090.73	[35][M+1]+	-	5	0
662	M156T240	156.109	4.00742	2263.93	1814.04	1718.25	1599.6	1836.9	1413.05	1779.82	699.263	727.119	1434.75	5371.23	1305.72	1543.94	1346.1	1173.57	1071.5	456.666	1077.04	3578.8	1094.7	7336.95	2194.88	2097.79	1368.93	1226.32	1146.02	1603.4	2432.88	919.535	1260.45	1073.41	1935.76	1072.84	1597.18	1839.01	721.596	1309.75	1335.04	1325.48	1240.15	1152.38	1140.68	-	-	1557	0
663	M156T56	156.137	0.92785	13251.1	11647.5	11703.8	12235.4	10927.9	11891.9	13462.9	11132.7	13603.5	15971.2	11495.6	14465.5	11839.4	11817.2	14184.7	11668.7	12397.5	11174.3	10619.6	12963.3	14428.3	12303.3	10485.9	14655.7	10238.6	15629.5	12733.1	14811.9	10973.8	11246.5	12571.3	11661.7	11609.4	10450.5	13019.9	12188	9922.8	14944.4	15301.5	14897.4	12336.5	13626.7	[36][M]+	-	1	1
664	M156T60	156.174	0.996667	160.459	716.024	942.823	719.928	682.227	785.055	605.503	272.283	737.295	1262.57	1009.28	761.46	638.11	594.286	783.578	329.619	635.534	676.983	406.127	435.909	646.288	551.558	388.526	1433	308.107	1156.55	795.143	418.171	242.618	773.35	1110.06	510.621	253.013	638.013	821.333	797.988	404.064	128.838	543.39	893.044	980.179	936.1	-	-	459	0
665	M157T621	156.96	10.3467	2949.74	10010.9	4196.1	1973.2	11745.6	8502.41	1929.6	2818.95	3132.96	4710.85	1900.44	11844.5	2436.25	2433.85	2202.14	2193.32	2967.62	2869.36	1124.67	2953.33	3246.33	1474.87	10853	2324.92	3610.13	1181.46	4942.15	2043.17	1686.05	1410.77	1639.94	3237.84	2057.77	1332.14	1782	2987.65	3005.01	3830.41	1894.08	1990.64	1317.06	1567.7	-	-	340	0
666	M157T555	156.96	9.24918	4820.6	2155.4	1370.57	1209.84	4235.68	2761.54	4024.59	3591.51	3549.18	2125.58	1350.1	3276.62	4226.89	1621.79	3337.29	4916.15	3062.7	2901.62	1928.45	4258.4	3810.43	1535.99	3647.85	3082.61	6046.8	1799.69	4082.32	1276.22	2826.23	5578.47	3522.74	3507.69	2802.5	1642.05	3946.24	3837.29	2826.97	1709.76	3967.58	4804.41	1614.84	3246.47	-	-	2860	0
667	M157T591	156.96	9.84463	1294.94	2748.34	4967.58	1150.21	1348.79	1420.03	1185.1	1197.59	1052.95	1495.08	1034.37	1347.7	1065.59	2350.11	1029.03	1518.28	1314.16	1512.11	1414.74	1501.47	1826.9	1006.43	1074.78	1341.89	1236.08	1276.09	2353.96	1091.9	1634.05	1254.21	1154.53	850.125	1407.46	948.181	1716.39	1245.28	1315.66	1070.15	1284.02	6952.75	1230.9	1263	-	-	350	0
668	M157T172	157.064	2.86017	2277.58	2612.52	2947.83	3579.22	1092.94	2486.43	3294.44	4152.11	1049.46	3443.83	7544.96	4752.48	1070.45	2021.68	972.289	1043.94	2902.41	3982.16	2458.25	2323.16	1358.07	1860.08	2269.56	1852.95	2916.59	3620.89	5550.4	2347.05	2023.67	2740.28	1699.81	1556.33	3583.15	1459.26	831.66	5116.87	1887.13	3033.45	4863.29	7143.23	3929.8	3175.25	-	-	2239	1
669	M157T70	157.074	1.1715	4080.66	1362.76	1584.52	4189.26	1660.51	1879	1486.87	3825.96	4110.39	2743.3	3886.89	3667.59	3824.36	421.5	4287.73	3805.51	1943.1	4552.29	468.18	3432.72	6720.07	1004.18	5245.7	637.476	3727.26	931.736	753.674	3570.79	3218.4	1632.67	3248.18	5962.12	3309.44	1600.8	3945.67	4061.18	4292.34	331.08	4586.12	3888.78	3953.2	1754.15	-	-	8	1
670	M157T75_1	157.084	1.24473	1913.71	2557.75	3169.39	1505.21	3272.73	2807.11	1900.83	2055.41	4280.32	4076.43	3325.51	1953.72	1703.56	2806.55	1685.39	1903.73	2603.08	3150.07	2570.01	1575.5	2761.68	2161.6	2494.25	2063.01	2230.11	1867.16	4039.34	814.809	1441.44	2712.81	3803.1	3365.76	1316.49	2471.83	4794.63	4622.1	2466.6	2073.34	3211.38	2601.72	1700.78	2942.15	-	-	17	1
671	M157T477	157.096	7.94865	1321.28	1447.12	1726.82	1199.17	1210.2	1230.08	1689.31	1389.4	1458.94	1411.1	1187.91	1263.94	1810.84	1867.8	2688.41	1360.87	1704.72	1288.97	1107.83	1483.76	1418.11	1445.3	1062.33	975.602	2013.37	2294.66	1361.22	1408.1	1381.45	2140.77	1371.31	1898.53	1667.09	1361.27	1407.95	1319.32	1497.82	1110.53	1556.67	754.913	2028.68	1582.64	-	-	2494	1
672	M157T500	157.096	8.33154	1750.84	1140.15	3961.34	2217.54	1534.71	1763.09	1605.65	940.925	1092.94	2542.86	1301.13	1946.85	1205.86	2141.1	3392.65	1969.56	1187.49	1312.98	1315.08	1002.4	5432.64	1187.5	937.804	1320.5	2132.76	2815.41	1265.44	1468.39	2540.6	1020.05	1470.79	1792.1	5560.47	2199.57	1788.62	1612.57	2290.78	1561.49	2729.54	2023.3	1374.06	1266.82	-	-	4232	1
673	M157T513	157.096	8.55271	1014.41	815.246	954.006	826.105	984.257	962.845	726.582	773.299	680.995	654.463	904.814	780.403	992.412	878.227	891.966	1162.03	912.277	774.798	776.49	917.479	772.252	877.332	886.17	828.735	908.346	975.322	1020.09	860.659	917.699	796.718	865.139	1143.41	773.098	806.773	962.103	985.605	1008.55	987.061	1208.17	888.786	1201.29	925.207	-	-	2913	1
674	M157T456	157.096	7.60264	932.418	817.374	768.51	910.486	661.736	859.737	709.491	764.796	1054.57	965.859	1501.22	1430.49	588.487	818.36	693.207	770.789	789.975	810.455	914.387	1219.8	1156.76	858.797	744.592	1076.86	626.246	1053.39	1044.54	1701.19	758.921	995.183	463.322	1279.05	1160.95	931.747	1468.63	876.594	887.593	817.96	720.332	660.274	1697.84	1026.61	-	-	3206	1
675	M157T424	157.096	7.06567	843.915	1088.92	728.29	696.55	823.322	829.263	882.528	874.979	841.105	963.335	892.304	813.295	790.926	648.909	770.166	872.128	853.276	730.554	775.31	823.339	961.796	887.032	615.598	846.216	1022.82	880.058	1291.56	824.747	1014.18	701.423	963.863	876.857	756.569	797.949	715.375	974.1	810.253	799.403	846.431	1158.02	922.759	748.471	-	-	246	1
676	M157T60	157.1	0.997592	3211.03	5278.04	9228.03	3690.63	9060.28	3574.41	3028.87	2185.11	6689.52	6027.82	9451.04	4288.59	6414.94	2744.54	2588.31	3812.51	3202.45	5158.63	4818.39	7534.37	13088.6	4492.73	9562.96	2562.91	4088.41	1834.03	5219.12	6280.42	4375.27	6569.42	2944.32	4254.15	8284.86	6886.22	3804.29	7113.89	3244.45	8775.76	4310.9	3874.63	8085.64	7589.16	-	-	460	1
677	M157T160	157.121	2.6698	6690.54	6821.01	9401.22	5223.49	10141	5550.38	4918.24	11155.6	3146.21	9919.41	8158.83	4800.76	3823.01	4984.11	7215.46	6951.04	3642.69	5765.66	13161.1	3574.11	13109.2	10794.4	7692.47	4821.37	3468.11	3891.61	4574.66	7096.05	4685.41	2511.13	5262.94	6237.08	4565.62	10105.1	9239.69	7935.6	6262.78	4753.42	4730.77	4206.49	4267.89	3805.64	-	-	1225	1
678	M157T75_2	157.121	1.25597	2281.56	2546.51	3421.43	2018.02	2650.77	2399.93	2471.5	1987.62	2449.56	3231.18	3371.58	3012.16	1907.98	2317.79	2400.85	1701.73	2936.73	2017.51	2634.24	2059.78	4316.82	2980.23	2936.28	1669.79	3206.95	3062.48	2452.31	2484.52	1885.08	1747.62	3171.06	3386.21	2897.81	3507.05	3429.56	2882.05	3616.59	2213.05	2146.71	2059.86	2618.02	2102.29	-	-	17	1
679	M157T53	157.121	0.882208	2823.53	2299.29	1849.63	2693.24	3309.36	1793.14	2675.11	3743.06	3314.87	1899.21	1649.33	1566.02	2521.39	3106.17	2489.56	2373.87	4665.18	1570.74	3002.01	1765.98	2614.22	2688.74	2499.2	2019.39	3769.5	6458.03	2906.81	1648.85	3920.2	1766.17	4742.88	4143.82	2681.49	3281.81	5299.79	4008.56	4191.1	2957.84	6100.03	2719.85	1909.3	3300.93	-	-	3	1
680	M157T233	157.132	3.88842	3725.45	3984.92	4507.56	3865.69	3841.01	3931.48	1520.03	1770.8	2829.4	2648.75	1555.47	1603.14	2782.47	8944.04	8006.88	7831.9	4933.96	12585.2	1605.09	1185.21	1668.35	1515.24	1832.01	1366.94	9367.48	11780.4	7009.95	6791.19	4026.84	10526	1922.78	1824.34	1375.75	1772.77	2735.51	4524.8	6367.9	6578.59	7845.22	4877.88	6141.39	5582.64	-	-	1513	1
681	M157T56	157.141	0.926967	4842.29	3473.31	579.409	1217.41	3537.01	1237.76	1470.8	1279.04	1410.18	1567.71	1261.01	1266.71	3947.95	1179.76	1725.24	1114.6	1680.37	1232.89	872.026	1254.97	1339.69	1793.06	3945.65	1261.29	4304.41	1554.26	1154.47	1132.42	1243.39	1197.62	1203.77	1079.29	1362.22	3996.18	1879.61	1156.36	3748.61	1874.75	5818.36	1472.34	4193.97	1078.17	[36][M+1]+	-	1	0
682	M158T421	157.973	7.0173	16122.5	1903.46	3295.91	2998.75	3111.2	4839.41	5418.04	6396.86	3506.47	2121.46	3194.52	2267.8	8331.02	5179.16	3163.66	2979.67	3648.77	3209.79	12273.3	4937.91	4014.83	3518.69	3124.29	3029.03	5300.77	5006.29	2396.47	3002.66	8458.35	2175.24	3119.84	4063.22	4115.49	2031.33	3360.71	3312.44	5231.94	4716.68	5080.7	4276.03	2905.82	3252.15	-	-	3780	0
683	M158T422	158.011	7.03171	3283.54	3658.37	5499.08	4955.5	2760.49	2221.52	3824.71	5715.92	11456.2	4005.09	2469.35	2891.72	5244.55	4129.95	11876.9	9761.71	3790.15	1026.35	3492.76	4249.21	3179.34	2022.54	3055.11	2769.39	2532.43	8164.79	10601.4	1733.72	3207.17	2341.45	4022.67	3757.33	3775.63	3483.81	5271.52	1737.69	13395.8	5038.19	3932.89	2709.65	3131.61	2962.76	-	-	3781	1
684	M158T312	158.011	5.19583	3001.64	1648.62	1692	1588.63	1674.71	1751.88	3077.56	1969.85	2480.76	2110.51	1650.07	2245.92	4104.01	1970.59	2489.25	2183.1	1906.59	1622.78	2195.9	2239.64	1816.43	1001.47	852.374	1320.77	1958.61	2192.29	1992.08	1748.86	1954.85	1532.58	3040.62	2452.24	2007.99	2276.28	1825.15	2089.21	1645.98	2396.96	2171.1	2567.18	1527.6	2176.29	-	-	3364	1
685	M158T75	158.059	1.25705	1506.46	1799.24	1015.82	3575.59	917.455	5307.48	7147.7	12034.4	5257.15	3871.7	2377.07	2259.67	2383.66	1518.25	1414.88	1635.77	1524.38	1059.11	1049.63	2145.35	15486.8	1001.92	12513	1384.27	1663.05	1256.58	546.308	7551.2	1365.84	3571.15	2157.51	1799.52	7326.67	4579.16	4965.03	3878.52	11263.5	1576.9	2297.92	11132	3170.3	1704.43	-	-	17	1
686	M158T445	158.08	7.4117	1404.5	1650.48	1737.79	1584.07	1750.9	1414.84	1183.56	1441.89	1273.21	1082.45	1910.12	1496.01	1349.04	1546.45	1218.3	1512.14	1093.07	1070.54	2002.93	1213.13	2769.62	2809.87	1720.29	1758.66	1003.26	1032.7	1474.93	1329.19	1008.95	970.515	1778.13	1910.94	1286.73	1506.06	1477.83	1454.09	966.447	1849.03	2309.43	1394.74	1615.73	1084.61	-	-	1600	1
687	M158T72	158.08	1.19637	9325.11	9221.43	8705.03	9243.64	8352.71	8873.59	3852.54	9646.46	7539.9	6184.54	10729.2	6584.55	7657.17	7108.81	5138.16	9204.86	7863.58	10117.2	10487	5338.77	15026.1	15352.1	10459.6	7750.82	5991.54	4993.88	7168.37	10054	5040.8	8869.3	10730.4	10052.6	6434.76	12503.7	10128.2	9360.6	7557.45	7387.23	12388.8	7804.47	9011.31	7407.47	-	-	9	1
688	M158T104	158.08	1.7402	4851.36	4416.38	4058.09	6107.39	3510.85	3887.31	2640.68	8285.17	7844.94	3633.2	3336.42	2907.34	5019.83	3403.81	3730.23	2803.55	4037.15	4193.8	6661.86	1358.02	1038.35	3567.77	3911.41	3201.43	2563.57	6607.35	4784.72	1818.41	4364.23	4173.76	2361.74	6607.79	1224.74	4670.96	2125.8	2973.73	2193.18	3934.12	3229.21	4016.61	2750.67	2999.53	-	-	2037	1
689	M158T458	158.091	7.63592	1204.7	1012.89	736.005	889.249	791.658	864.839	732.384	867.419	327.729	970.629	1017.55	595.8	583.725	709.819	773.84	1226.12	645.52	512.823	641.957	354.64	1422.29	1080.74	1282.03	877.154	700.377	604.64	652.808	715.886	765.475	438.109	710.64	1133.28	702.27	789.11	1265.72	1565.65	685.666	1051.22	888.487	1240.64	709.462	1021.05	-	[M+H-CH4]+ 173.115	135	1
690	M158T150	158.095	2.50218	4576.3	4099.94	2386.99	2086.25	7178.45	2141.95	10791.1	8398.37	4690.23	4844.38	3163.84	2477.71	2676.69	2944.7	5137.27	10226.8	11482.8	1961.06	10070.4	3380.03	1983.11	5143.81	12515.8	3769.94	13239.5	8529.39	3036.02	3480.54	3869.08	4590.03	2203.75	5363.53	3326.57	5462.53	4797.33	5751.96	18941.8	8387.84	3889.55	6152.87	2032.06	4428.65	-	-	4503	1
691	M158T68	158.116	1.12533	3703.6	2728.17	2811.17	2631.43	3023.56	2322.05	2573.92	2274.38	1941.28	3020.98	2390.61	3485.58	2503.02	1682.41	2266.88	3134.92	2150.49	3141.03	2026.74	1724.76	2155.68	2578.86	2906.32	3336.87	3129.86	2936.43	2533.96	1980.49	2179.71	3117.14	2972.8	3702.25	3594.25	2746.15	4264.19	2941.19	3119.92	4348.01	3590.84	3844.43	3555.65	3512.53	-	[M+H]+ 157.104	13	0
692	M158T404	158.116	6.73107	1437.03	897.8	765.567	1597.34	690.36	1010.69	3358.2	710.775	754.18	713.311	462.793	605.48	574.33	480.76	1382.31	610.471	657.98	514.696	681.577	493.671	780.535	784.425	6015.97	3407.25	1183.24	649.728	578.503	693.778	601.435	527.443	632.309	2053.98	1158.02	793.496	1037.2	1140.08	1416.05	766.125	665.859	403.592	649.241	724.672	-	-	2989	1
693	M158T365	158.153	6.08464	61394.5	68520.6	58846.8	57311.1	55337	56566.1	71996.8	61976	63875.5	80680	66459.7	63633.6	55715.6	59481.6	53720.1	58760.1	50655.2	47017.6	53654.9	77719.2	53937.9	55413.5	48594.2	70319.9	44578.6	52236.2	62799.8	76600	48590.1	66553.9	70406.3	62268.4	102775	49642.5	53658.1	48793.1	57845.5	77892.9	59944.4	54764.2	57012	71937.6	-	[M+Na+NH3]+ 118.122	3018	1
694	M158T145	158.152	2.40975	35744.9	33006.9	30582.8	27842.8	28758	33601.5	29666.8	27470.5	26843.9	15312	6197.13	11410.9	36782.6	6759.62	33423.3	12668.4	30732.4	25049.6	29435.4	8297.87	5690.45	32721.2	29086.7	5361.66	24834.8	30525.6	31467.3	6360.28	18383.6	25055.3	37315.5	29455.5	20477.3	7260.85	25939.5	30090.7	30031.5	28329.1	29319.2	39401.4	24610.3	17747.8	-	-	1045	0
695	M158T307	158.152	5.11585	2577.72	3560.69	3016.01	3460.76	3170.62	3089.44	3327.71	3448.23	3275.62	3574.02	2649.72	8775.04	3431.17	3416.98	10034.2	3623.91	3258.2	3365.8	3117.66	3638.43	3006.05	9977.29	3103.64	3362.76	3074.94	4221.41	3028.69	2975.17	3163.82	3215.96	3550.48	3429.45	2853.83	3555.76	3544.69	3338.64	3577.47	3020.65	3976.54	2312.68	3415.08	3505.8	-	-	4536	0
696	M158T88	158.153	1.46031	10137.7	15864.8	6922.16	8599.73	8140.27	13748.7	15745.3	12712.9	10443.3	7718.04	6191.74	10256.8	17713.3	9315.91	9466.24	5632.03	10405	8622.94	8999.89	8412.11	9135.11	20199.1	8989.36	7953.89	14162.8	10111.5	9253.01	8616	8361.88	9224.54	7072.71	26245.9	8809.27	8707.26	14490.6	25226.3	9831.86	24026.8	12459.3	10661.8	11617.6	7650.93	-	-	2935	0
697	M159T551	158.995	9.18445	17165.6	13511.8	9984.15	17796.4	16154	9119.87	16068.9	23805.6	12642.4	19773	19011	17430	23781.4	20739.5	21707	20291.1	17847.1	11706.4	17518.7	17160.6	8228.45	18880.9	16869	15540	10506.9	23070.1	13246	17803.5	10314.9	13768.2	22204	12514.2	17477.1	17778.1	11268.6	15874.5	23655	9838.26	11819.1	19079.1	17091.5	23069	-	-	4063	0
698	M159T611	158.995	10.1878	3777.5	3361.31	15338.9	2163.42	1221.07	1191.35	1845	2997.57	12029.3	1185.45	3379.73	2392.47	6955.86	2002.72	1625.12	2198.61	1529.45	1904.55	2193.71	2813.64	1644.42	1314.76	1572.21	4299.75	2692.89	2805.75	1213.26	2015.52	1986.24	1616.1	12501.5	2671.44	1700.51	287.67	2417.95	1771.05	11170.7	1306.11	2293.92	1148.9	1284.75	5309.69	-	-	333	0
699	M159T510	158.995	8.50562	5955.54	10648.7	5583.38	5826.73	2693.47	3940.53	6470.53	6961.43	4257.22	4766.09	8648.41	3865.01	7457.81	4527.31	4454.06	4623.2	3058.63	2557.98	13471.2	7937.14	6226.06	2770.27	3923.09	4901.1	6425.42	8574.86	5044.42	3137.91	2352.9	3191.99	6261.68	6864.62	3212.62	5201.21	4776.82	2672.56	11766.7	5921.68	9248.18	3850.82	10490.9	4545.11	-	-	1405	0
700	M159T423	158.995	7.05795	62583.3	34298.1	21538.3	62195.9	44633.4	60832.6	32108.5	30416.7	77993.8	31348.8	28109.9	14741.9	18086.6	28618.9	12632.7	19672.7	66741.7	40563.6	92265.9	51905.6	33549	74294.8	17290.5	18871.4	19147.7	43834.4	22951.5	46933.3	71553.7	60572.4	28092.1	19938.9	72067	26462.5	21396.1	2080.73	65786.1	38204.2	21674.1	66871.6	14017.9	64243.6	-	-	4296	0
701	M159T578	158.995	9.62937	3112.94	1434.55	1993.11	1176.09	2288.1	1355.12	2057.66	1569.9	2004.77	1783.18	1544.05	1807.04	2537.07	2165.2	1618.28	2471.21	1607.99	1195.06	9565.87	2022.8	1982.07	1649.93	1906.81	1547.01	2448.81	1704.48	2288.83	1689.7	1489.58	1405.56	2362.38	2058.27	4715.39	1490.03	1606.56	1435.32	2413.23	2250.05	1978.38	1182.25	1535.59	1662.36	-	-	4544	0
702	M159T383	158.995	6.37918	15775.1	4332.2	5637.32	10123.2	8302.01	5453.55	10396.1	4976.61	9205.75	5720.18	4280.53	8543.47	22110	9775.08	7555.54	11004.7	9572.39	4715.6	16288.4	12194.1	5200	7468.18	5758.18	4383.61	8498.97	5829.94	4506.72	4512.36	6315	7962.52	19712.3	13856.8	9746.5	20420.7	4073.27	7531.63	10165.4	7413.82	5308.49	10452.7	7907.8	2437.11	-	-	3015	0
703	M159T483_1	158.995	8.05189	11415.6	6484.93	21850.3	22065.7	4269.82	3227.54	10245.7	15777.2	7956.46	12753.5	6785.08	4072.12	22728.8	22113.5	9050.46	10342.9	3735.12	4725.68	7496.16	18369.8	8384.98	4558.88	4622.77	20835.8	18339	23729.3	14537.2	8075.87	12552.6	3204.4	15425.2	15836.5	722.43	10791.1	14087.7	4364.19	8264.28	15346.7	15995.8	11335	9235.25	2105.01	-	-	3522	0
704	M159T345	158.995	5.75345	25507	30813.5	5893.36	8335.35	39113.4	5203.05	27833.3	44992.2	6129.67	7524.55	6467.92	5289.22	20684.9	12266.9	8319.1	44717.7	23226.3	4792.52	64987.8	19613.8	36581.9	4662.19	29461.8	12373	8147.71	34036.9	11728.1	27719.1	8517.61	20401.2	24304.7	33038.4	16025.3	8477.46	24276.8	11623.5	10271.6	39308.2	35382.5	44854.6	4116.88	7043.36	-	-	3356	0
705	M159T455	158.995	7.5821	10600.7	13880.1	17535.3	15239.9	15339.4	15176.1	23368.9	11243.4	22386.9	9515.69	18341.4	15696.6	18174.8	9372.28	16828.3	10743	15778.6	15885.9	22234.8	38226.5	14965.9	19052.4	10308.9	16063.6	12173.8	14830.3	15989.3	8605.03	15671.7	15016.7	11089.2	20362.3	21024.9	12951.3	14281.7	11653.7	13643.6	18291.8	15110.2	21390.5	17227.2	15811.2	-	-	3207	0
706	M159T313	158.995	5.2156	18982.7	12353.9	4665.01	6856.07	8961.39	3122	6385.12	16776.2	5799.93	6502.13	2515.59	4143.06	9617.94	4205.74	2516.13	10851.8	10183.4	3673.48	15501.8	12704.7	11704.9	5752.48	8024.39	1390.56	6909.29	13552.5	5105.22	4705.56	9167.91	2748.9	10189	13957.3	31774.2	6056.7	6424.37	4868.54	5849.14	14682.9	10547.7	11478.8	9168.05	3441.81	-	-	909	0
707	M159T550	159.031	9.16445	42214.8	34752.7	11286.5	8588.87	7874.46	7691.09	29928.7	33649.3	17791.5	7775.87	10921.2	17095.9	35837.8	24852.2	13439.6	19278.8	5978.13	15417.3	37167.2	32223.3	7410.24	28039	22625.7	8780.96	10060.8	14766.9	22957.3	11554	22129.6	14259	25911	27416.5	20155.7	16587.6	16950.6	22778	27566.4	13866.7	29726.6	18177.9	17298.5	8057.67	-	-	3930	1
708	M159T422	159.031	7.03601	32628.9	24178	19366.5	85694.3	21140.2	21494.5	54254.1	79643.9	57739.9	48124.9	52898.4	36038.5	134215	35099	119727	92983.4	35643.3	49651.3	32095.9	132163	52958.7	62054.3	18441.4	50124.5	27920.8	129866	32233.8	17031.1	87199.4	45234	78804.2	61827	16403.8	86611.2	46146	19412.2	30275.5	50180.2	98302.4	22471.2	27069.4	50922.7	-	-	3782	1
709	M159T382	159.031	6.36498	16724	17995.5	21597.9	9314.56	7114.05	5965.1	16264	8842.3	10565.3	11960.6	5220.83	10729.6	20502.4	12464.2	14933.7	11004.7	21379.2	9899.77	18515.9	9256.72	11836.8	17275.7	16865.9	6835.63	20837.3	12452.5	15665.6	17439.6	11061.5	10398.9	38972.2	12437.1	6114.89	6911.91	7182.86	17035.9	16092.7	13531.6	8779.45	26461.3	9406	15982.5	-	-	3807	1
710	M159T342	159.031	5.70213	31221.4	26810.9	34440.1	65974.8	13255.7	31245	16567.7	19691.2	58452.3	12411.1	10094.9	9771.58	28224.2	96164.8	16522.6	23455.4	12426.1	13534.8	25679.1	12486.2	67018	14129.2	41550.8	5004.23	13525.3	15679.5	49762.5	10371.3	14063.9	31228.1	48772.2	15428.5	11826.8	11034.6	48957.2	12368.7	98906.8	11473.1	10938.4	39640.2	11050.5	17759.3	-	-	2802	1
711	M159T454	159.031	7.56428	18192.9	16726.7	30754.5	20595	23062.1	26384.8	32339.6	36549.4	25038.8	24086.2	20841.4	14392.8	32496	32605.3	30580.2	23747.6	17494.9	12705.4	30989.4	34783.8	30007.2	27200.5	22354.5	14386.2	32456.1	33357.1	21628.2	22408.1	21781	12035.1	44590.3	31390.9	22591.3	22112.6	13593	10782.8	20928	23973.7	26693.3	17322	26600.9	9509.53	-	-	3208	1
712	M159T511	159.031	8.50945	10258	9750.9	7268.42	7526.67	6255.1	7321.1	13578	9313.99	5221.4	7250.14	5392.74	5248.93	9618.05	11189.4	8370.41	6517.87	8303.72	6085.72	6061.67	9061.96	6968.36	4429.44	5492.68	5575.27	9711.92	7683.9	6457.56	6167.3	4138.76	5157.82	16774.8	7805.92	3458.76	4374.15	5472.15	5448.26	14256.1	8007.68	4258.3	6658.13	3943.56	7564.94	-	-	1406	1
713	M159T311_1	159.031	5.18832	28990.1	7387.54	11656.4	8724.52	6862.56	4602.26	13400.2	2265.83	11203.7	11858.1	4311.99	10681	17359.6	13304.5	10559.8	10016.8	6819.95	9295.45	17901.9	6454.68	11006.2	9218.2	4156.55	3220.26	11087.3	9282.4	10102.3	11959.2	13666.9	8070.23	15730.5	12459.3	4950.4	5689.06	8829.03	14097.3	17230.6	7015.42	9963.54	6170.7	8511.82	10306.5	-	-	3880	1
714	M159T483_2	159.031	8.05313	27016	25537	14143.9	3361.11	6740.46	11480	28154.9	43133.6	18633.1	9753.04	12301.9	9187.06	13746.9	29401.4	41751.8	10497.8	7072.5	12305	11379.6	37682.3	35340	5019.97	7368.13	22387.8	16053.2	11337.1	13544.6	14978.8	12578.3	5614.62	19216.5	34881.9	10324	7184.41	6035.85	22144.1	16870.3	39074.5	18459	7465.83	12878.2	5124.24	-	-	3523	1
715	M159T319	159.05	5.32008	1432.99	2068.47	1835.32	1906.83	2008.04	1862.56	1202.88	1034.12	1200.14	1255.27	2293.9	1229.06	2074.22	1363.54	1917	2218.73	2303.38	1815.36	960.273	1225.92	1298.74	1173.29	1521.71	1597.79	1276.97	2061.2	1427.49	1186.59	2415.24	1877.01	1026.8	1862.7	1369.53	1262.73	1446.73	1913.6	1586.75	2587.97	2139.94	1601.4	1893.76	2436.47	-	-	2785	1
716	M159T52	159.064	0.865617	3131.69	3232.03	3142.3	2539.92	4241.85	3091.3	2493.8	3992.82	3227.92	4376.08	4425.97	5245.22	2177.49	6962.9	2837.94	2466.62	2865.45	3902.14	5111.14	2195.49	1883.51	6652.59	4954.08	2909.59	7578.49	4923.81	7236.99	2670.44	2703.37	4015.38	3203.88	2296.4	2682.24	3159.3	2825.62	3551.01	6149.1	2516.51	8686.38	2803.76	2696.77	2590.26	-	-	722	1
717	M159T366	159.082	6.09312	2254.51	1757.48	1628.95	1756.43	1693.38	1596.86	5517.01	1715.79	1187.19	749.736	1150.27	989.913	933.802	1092.97	1477.34	1118.67	621.043	1592.13	3700.58	744.801	5005.5	725.359	1594.15	1356.05	863.394	1408.51	1594.57	1369.32	787.903	665.091	1975.32	2640.65	1112.07	605.238	1388.2	1125.15	6895.43	2351.25	1254.58	1592.89	580.278	1167.7	-	-	124	0
718	M159T66	159.08	1.0995	3038.81	1414.14	6966.44	1614.43	7869.94	1699.45	1581.05	6453.13	3794.68	2471.46	1238.93	593.634	2197.23	4565.74	6286.11	3068.5	1590.2	1919.05	2439.86	1667.46	3657.2	1232.94	2254.56	5292.72	1373.88	1486.8	2615.44	10782.1	6320.84	1560.28	6203.29	2079.97	2180.19	3483.32	7453.98	2244.12	6854.2	1308.66	9225.21	6347.96	8122.37	6497.19	-	-	5	1
719	M159T399	159.09	6.64752	4452.42	3540.08	4589.18	5181.7	4745.04	4941.22	1432.26	1228.1	10297.6	9568.25	4918.77	4042.79	1770.77	1031.96	1703.75	2743.26	4362.29	6480.19	3494.37	2532.33	1066.06	5024.83	6925.48	1045.92	1671.28	1612.06	1150.77	7150.59	1530.44	7638.82	6285.39	1580.11	2933	4184.35	12679.9	17681.9	2006.7	1374.57	1601.62	736.018	974.735	5311.28	-	-	67	1
720	M159T172	159.115	2.85905	3405.68	2843.92	2212.33	10470.4	2192.05	1954.63	4215.76	3075.45	4037.29	1525.77	8277	1636.19	1510.2	1342.58	1475.67	2423.74	2545.55	1327.19	5133.13	2116.12	5541.36	9449.3	4341.83	2816.12	4549.98	1487.99	3239.93	2517.27	1162.65	2238.45	5161.29	4444.19	2448.07	2060.03	4085.49	2228.69	1490.84	1474.48	2441.66	2443.5	2805.73	2922.93	-	-	2240	1
721	M159T77	159.115	1.28212	6513.25	4100.87	4182.62	5577.58	5063.48	3924.2	4914.48	3921.97	3917.46	4078.48	3610.5	4183.07	3923.64	4270.21	3608.89	3571.31	3508.28	3263.32	8284.02	3055.37	9031.4	6492.58	5026.59	2981.14	3229.07	3884.95	6171.53	4680.3	4215.49	3719.08	4901.69	5985.38	2522.61	4354.67	5254.18	5429	4179.45	6375.07	5841.75	4227.13	4162.29	3848.49	-	-	16	1
722	M159T234	159.115	3.90287	4449.63	2127.21	1124.7	3103.98	4360.14	3843.98	4517.88	4158.25	3084.24	1357.72	3246.98	1262.96	1324.38	4454.54	4002.64	3660.02	4295.81	4196.54	5712.33	3083.6	9248.74	7150.23	2247.74	2089.28	4539.91	3968.9	1861.62	4257.76	4231.27	1090.53	4133.43	5212.94	2615.73	4221.67	4029.77	5397.94	4666.64	4069.91	4469.56	1000.9	2586.74	4118.59	-	-	1499	1
723	M159T57	159.115	0.942717	19267.5	19088	12682.9	10568	8271.06	10475.7	8713.04	7571.69	9217.38	8602.59	11976.8	9589.06	15902.7	16651.3	5206.15	14925.1	14212.2	11576.5	9031.52	8721.39	9891.89	20814.5	13141.4	10891.4	12524.2	14764.5	23572.3	15116.7	8365.4	9656.37	13686.7	27752.7	15439.4	6962.22	8815.88	14473.8	10816.5	21660.6	16516.1	20099.8	15127.8	17074.6	-	[M+2H]2+ 316.201	7	1
724	M159T62	159.137	1.0325	1194.86	1575.31	1526.11	1283.29	1418.51	1048.55	1452.46	1218.49	2558.3	2282.36	1594.02	927.463	1611.06	2379.19	1806.3	5752.23	1387.8	5505.73	1320.57	1176.99	1832.25	1194.65	5926.62	1673.52	2820.96	1365.09	1735.52	1956.7	1935.85	4750.24	1636.51	2249.17	3093.93	1637	1292.23	1171.5	1950.53	2215.86	1439.46	1240.77	2085.11	1889.87	-	-	5	1
725	M159T311_2	159.148	5.18217	2432.7	491.427	680.334	617.76	599.13	624.294	2101.43	865.742	462.678	941.273	681.673	2031.44	691.782	1537.26	1285.8	525.294	550.754	2981.7	2989.13	582.066	2075.83	2405.11	2947.2	615.255	601.996	756.318	2426.3	3475.28	839.373	4105.54	845.686	698.992	1569.56	1681.41	1567.24	1934.3	640.058	597.942	518.763	782.528	876.827	831.74	-	-	194	1
726	M159T369	159.156	6.14215	4821.28	6146.72	4917.13	4545.7	4323.49	4491.27	5135.84	4746.7	5023.06	6128.38	5935.32	5111.44	5100.73	5181.65	4374.27	4999.99	4293.94	4501.13	4691.7	1796.2	4764.25	4807.39	4058.95	5830.12	3584.1	4204.42	3789.93	6061.87	4089.19	5546.45	5701.08	4724.46	6816.97	3655.56	4297.32	3927.69	5187.9	5736.34	4809.08	4554.21	5157.67	5366.13	-	-	2423	0
727	M160T428	160.035	7.13633	3287.53	2770.72	2204.32	1990.68	1683	1766.07	2275.5	3056.15	4084.36	2172.15	1850.81	1647.59	5266.3	6000.57	2244.92	1920.59	4425.24	1967.3	6350.23	2147.62	2076.97	1995.33	2838.99	1855.1	2794.44	6450.14	4848.41	2232.21	1967.45	1775.19	2650.01	2237	1873.48	2059	1777.28	2004.76	5770.85	2208.48	2468.7	1744.8	2961.1	1831.5	-	-	1654	0
728	M160T58	160.051	0.963083	979.865	1280.03	1713.69	1346.28	1661.42	1768.92	1198.84	1165.71	1801.58	1667.37	960.63	1391.68	2441.54	1088.17	1968.37	1936.37	1556.33	1480.18	957.261	952.611	1237.2	1248.39	928.889	1465.34	764.141	2457.56	1192.51	1925.88	1484.34	1678.37	948.687	2465.74	1576.87	1858.98	1333.01	2462.27	1542.94	843.045	893.275	1341.38	2355.64	1500.59	-	-	7	0
729	M160T455	160.059	7.5824	5014.83	7501.57	3180.53	3838.49	4504.92	7096.07	4754.08	5402.28	4626.13	3180.39	6444.32	6848.11	5274.31	5274.82	4346.67	3422.97	11754.7	14342.8	3741.43	5828.92	6965.03	5915.02	5460.04	8541.62	5804.43	4792.04	11313.1	4857.44	10892.9	9086.31	5584.89	6035.41	6899.8	4007.43	2288.72	4902.6	4122.56	9107.21	5449.08	2266.16	3556.14	11283.2	-	-	3209	1
730	M160T75	160.074	1.24447	7448.67	7172.32	5874.09	4736.91	5223.14	5372.81	7528.53	6199.76	15047	10528.4	11495.4	11511.4	4936.96	2524.55	3016.95	3778.82	2295.89	3887.68	10899.6	5999.5	7327.9	7620.56	10839.8	7422.3	4666.99	4673.68	4351.73	4813.68	2682.37	3860.75	7482.48	6777.17	5697.08	6296.27	6713.62	5566.97	3377.48	2348.9	4086.21	2652.19	3491.68	3162.84	-	-	17	1
731	M160T446	160.095	7.43543	7838.67	7573.12	8104.59	6899.07	10942	7368.48	4963.07	5926.81	5288.19	4957.34	11543.7	5458.28	6816.3	4645.79	4748.15	6692.65	6211.39	9322.28	9650.37	4472.04	13144	7860.89	8075.1	10429.1	4581.08	5671.75	7820.25	10164.8	4963.36	8630.8	9033.61	13316.4	9234.58	7598.03	6513.86	6491.83	6323.97	5968.11	8739.93	4645.24	7106.07	8385.87	[37][M]+	-	2212	1
732	M160T188	160.096	3.13504	14382.5	14682.1	16286.4	15122.6	14542.4	15683.5	16558.3	14906	14802.4	25108.9	11484	13467.1	20207.8	10319.3	11503.1	13219.6	9347.66	13189.8	10936.1	8498.06	7316.65	10147.3	12137.6	15990.3	13478.1	12076	11947	11300.3	15396.1	12982.3	13723.2	11523	9877.4	12470.3	10723.3	12001.7	13622.4	12896.8	10812.2	15812.2	15415.2	17078.7	-	-	2425	1
733	M160T398	160.094	6.63953	962.648	417.48	1024.2	1072.46	1663.77	1632	1479.69	1529.21	3240.2	2405.91	985.368	722.983	1495.36	1354.97	1522.34	1746.74	803.682	1026.42	1315.66	1621.11	756.024	843.52	1272.23	1767.67	1535.52	1592.18	1504.21	1235.73	1452.03	1166.55	1293.49	2030.56	1954.16	844.333	3051.38	2493.94	1626.33	780.224	1482.94	1456.83	2076.24	1447.89	-	[M+H-CO]+ 187.065	67	1
734	M160T473	160.095	7.89102	1710.79	1885.8	2468.08	1944.89	2495.79	1737.04	2450.24	1311.72	1397.38	1351.35	5916.08	1597.7	2223.49	2239.9	3718.83	2415.6	2925.18	3649.05	1582.92	2852.24	1274.74	2243.2	1711.86	1668.28	3110.01	3867.84	1687.52	2259.03	3221.84	3401.49	2077.06	2433.37	2583.71	2175.47	1282.56	1780.05	3539.81	1682.91	2256.26	1569.02	1767.45	3622.99	-	-	3711	1
735	M160T483	160.107	8.04682	9745.29	8549	9385.42	8378.57	9443.88	8710.71	7311.96	6002.76	6748.55	7946.73	6566.13	6438.87	8890.85	8695.53	8789.78	11661.8	8027.02	6710.11	7887.98	7251.2	6381.17	9220.76	8277.93	9441.41	8055.06	8352.78	8346.52	8791.02	8839.7	7927.5	8058.37	11400.9	8844.44	9103.58	8256.28	8889.13	7953	13347.1	10179	9170.6	8986.04	9714.17	[38][M]+	-	223	1
736	M160T357	160.107	5.95667	657.503	614.763	456.064	479.306	567.022	657.933	1085.09	1102.16	1430.77	1098.3	1216.81	456.707	1249.24	662.35	893.036	621.027	932.767	468.33	903.233	831.021	1315.53	540.737	1077.98	644.508	1099.25	812.982	540.915	1262.47	544.42	1380.4	1314.47	518.835	831.03	1092.09	1053.18	1150.24	1341.47	779.527	688.33	961.758	566.414	765.168	-	-	1175	1
737	M160T56	160.119	0.936083	2944.82	853.842	1192.79	2316.1	2344.63	1573.04	1414.94	1793.84	608.904	1871.71	1635.46	1883.27	575.227	789.878	2426.9	1538.22	1916.02	2588.03	1774.61	782.731	842.035	2798.3	837.202	1768.62	2521.28	1239.93	2613.55	1741.47	1367.39	1342.4	1618.53	3226.71	413.242	2805.14	754.2	1347.5	1759.44	951.799	1669.16	2405.62	3054.43	1390.88	-	-	7	0
738	M160T539	160.132	8.97649	7699.86	7415	6929.37	6869.56	7232.94	6291.75	5317.24	5009.41	3720.19	2693.95	4992.91	3701.3	6002.8	6223.19	7008.52	8903.9	6163.6	5281.57	5649.34	4491.72	6511.4	12950.1	5896.54	5959.4	5838.32	5392.13	6175.63	6496.39	6011.92	6074.25	3531.69	15490.2	4559.43	3855.85	6109.38	16976.7	6319.47	6992.76	7869.68	5650.83	9475.91	5451.78	[39][M]+	-	197	0
739	M161T469	160.9	7.81778	1942.42	3422.55	2901.76	2556.93	3180.97	1893.85	2063.82	2177.88	2280.36	2379.64	1904.72	2544.06	1496.28	2776.87	2144.08	2625.68	2931.21	1470.99	2616.56	3312.84	2343.35	2584.37	1994.66	2229.52	2561.5	2476.09	3007.56	2591.25	2241.24	2703.75	2416.7	1744.93	4346.93	3569.3	1945.76	1970.47	2112.9	3179.02	1900.11	779.45	2807.95	2557.6	-	-	3305	1
740	M161T498	160.9	8.30137	2090.19	1065.87	1694.84	1040.69	2161.93	1371.89	1910.37	1696.2	1220.5	751.636	3400.39	1850.49	1163.49	452.871	701.189	757.012	602.76	1062.13	1594.22	310.855	873.293	1735.99	2890.04	1852.45	505.973	250.366	1953.52	1167.59	267.939	426.986	654.617	1482.27	368.337	875.092	2047.34	2898.76	248.898	1408.46	1021.9	658.922	1533.43	316.26	-	-	4361	1
741	M161T476	161.043	7.93382	1839.23	1945.95	1798.1	1236.83	1648.21	1574.26	1343.18	1404.6	1400.37	1263.2	1094.11	1234.46	1871.49	1665.53	1985.24	1872.56	2046.55	1595.38	1155.12	2184.98	1128.87	1115.6	1235.08	1348.28	2019.35	2687.24	1349.87	2437.49	1660.83	2170.75	1386.21	1645.98	1629.48	1069.2	1161.98	1273.63	1832.53	1643.11	951.362	989.477	1828.62	2115.45	-	-	3706	0
742	M161T143	161.058	2.37507	3888.36	4285.13	3675.36	3687.89	3309.46	6545.91	3901.09	3771.04	5291.57	4257.5	6189.09	2484.86	2786.5	2953.03	4258.03	3222.72	2569.28	5060.59	3639.99	2952.43	4283.31	2138.61	8553.12	1552.24	3744.55	4700.34	3324.66	3816.02	2746.95	3779.43	1655.15	4955.63	1848.58	3116.55	3749.7	1973.01	2607.13	3952.91	4104.82	3079.76	3696.85	4354.49	-	-	1046	1
743	M161T74	161.058	1.23308	19792.5	19911.9	33765.7	18759.3	30929.8	34551.7	32523.9	17351.4	18136.7	37127.7	13640.1	19159.2	37770.7	30943.9	18053.1	12817.2	15956.8	16390.2	27012.6	32177.4	16477.1	17467.7	20938.9	13617	13601.7	22397.3	18443.8	33604.9	14168	16734.9	30567.2	29726.7	16828.8	19215	18198.5	18881.2	19554.9	7381.68	20977.5	26583.5	17745.1	21515	-	-	17	1
744	M161T58	161.059	0.967967	5215.61	7712.66	9875.03	3926.39	11607	9215.22	10011.8	4057.71	8422.97	8659.78	8825.84	2874.23	9505.65	11182.5	8779.46	5046.14	4446.58	10051.9	12629.5	8009.7	3561.45	4354.9	3898.94	4024.72	11315.3	4754.26	7278.92	10391	4353.9	3718.62	10390.4	12261.5	7566.38	3495.88	2568.96	4290.3	4536.66	5149.88	5607.89	11794.3	4980.31	9129.37	-	-	4	1
745	M161T112	161.059	1.86033	4273.76	6306.86	7431.35	7325.11	7055.39	10922.9	7426.8	5083.28	9379.23	3980.5	4830.53	11645.7	8651.75	5510.66	6895.57	7107.95	2977.47	9353.7	5914.23	5160.49	12371.1	5816.98	4525.46	10887.2	5474.06	8157.75	7880.53	6337.44	3892.65	6477.71	5400.92	6909.43	3055.51	11285.2	7664.84	11113.6	10376.8	5305.51	11749.5	2451.37	3091.88	3761.96	-	-	2190	1
746	M161T300	161.058	5.00585	1313.06	991.193	1194.3	1269.04	1394.81	1934.59	814.098	1195.83	1075.62	1097.13	3172.04	1088.39	964.163	960.836	635.004	878.137	1008.77	953.02	597.089	1284.9	1015.46	747.803	1453.69	825.008	532.733	1048.1	993.245	840.198	1246.32	1413.63	970.903	1177.12	773.318	1033.32	1028.39	798.972	933.529	1241.56	1126.44	812.642	934.991	816.412	-	-	2702	1
747	M161T65	161.079	1.07818	736.295	640.402	740.155	519.908	8515.28	1087.75	835.617	1021.18	602.139	1057.75	2057.08	791.344	873.811	823.847	8431.25	7039.65	1122.53	835.176	711.37	10149.4	10522	608.879	1441.25	999.214	8293.76	8596.41	7279.22	10104.5	545.575	9330.57	1029.59	716.144	489.84	7928.57	810.87	6758.96	784.933	1228.63	719.72	828.575	989.28	1448.62	-	-	5	1
748	M161T53	161.094	0.88345	6138.91	6641.22	5288.86	5343.98	4797.99	5749.37	4877.86	7800.71	1644.44	2319.94	5300.14	3750.24	8235.46	7883.76	4217.76	4477.6	5720.92	4000.48	8290.25	3496.35	6176.15	9749.25	4165.34	4837.45	10515.9	4616.14	12614.8	7067.71	8175.86	3787.56	3661.41	8131.07	4709.75	4419.08	7055.9	7984.03	4818.32	4570.25	10681.6	8845.38	6142.28	3411.18	-	-	3	1
749	M161T72	161.095	1.20675	4669.18	5226.94	2271.51	5101.22	2654.01	4722.61	4858.32	18926.4	23243	26756.9	2283.99	2639.85	5954.58	18902	3713.25	4453.1	3059.22	3476.41	5601.93	4329.26	28446	4052.68	2612.64	2977.2	3118.1	3631.51	6591.77	5332.4	21722	1885.86	3781.81	3670.66	2586.91	4774.95	5638.43	6431.35	2325.98	20522.4	3444.18	15657.6	3991.18	21609.7	-	-	691	1
750	M161T447	161.099	7.4436	940.116	898.309	1019.21	744.366	832.856	842.933	588.91	1481.57	666.689	739.774	1182.59	1050.93	773.067	721.679	692.451	682.284	614.174	949.18	1041.49	568.586	1390.2	824.274	1446.67	1121.1	657.816	1264.05	975.09	926.579	637.886	1076.96	817.869	758.769	845.488	883.694	892.504	775.279	1233.08	820.777	1013.61	722.277	795.367	765.464	[37][M+1]+	-	2212	0
751	M161T187	161.097	3.12363	1166.7	2020.59	2660.27	4908.61	2188.27	3351.37	1641.89	2956.66	3232.69	4754.82	2270.54	1961.29	3422.97	1925.05	3127.66	2939.07	2960	2800.24	2951.69	1339.68	5969.94	4540.38	3431.84	1699.13	3999.41	3617.07	2923.66	1480.24	3176.63	3496.82	2802.84	3060.75	963.589	1519.16	1959.83	2107.24	3083.65	443.248	3350.73	2524.01	2351.66	3326.79	-	-	3951	0
752	M161T483	161.11	8.04962	618.532	669.98	691.74	593.009	699.281	628.525	578.34	557.539	588.455	521.76	543.685	529.661	665.979	573.362	759.834	846.314	443.631	564.192	553.138	512.918	500.273	723.712	529.76	606.148	516.938	661.643	644.973	626.934	638.871	640.815	624.665	619.2	560.262	651.896	498.538	751.071	528.413	873.422	792.226	572.002	646.511	608.709	[38][M+1]+	-	223	0
753	M161T56	161.131	0.9364	16621.7	15282.2	9070.19	15469.3	14794.4	9072.48	8446.25	8727.85	9267.28	9698.44	12680.6	8943.01	7613.9	11009.4	7274.23	13968.2	13967.9	10674.1	10538.9	12046.8	18525.2	15859.5	14109	7428.62	13587.2	14585	15928.7	11202.7	7088.98	14361.1	15693.2	22835.1	14447.9	13860.6	17792.9	18712.9	10522.6	18692	11143.4	18861.3	9833.08	15379.4	-	-	7	0
754	M161T76	161.131	1.27153	7629.36	13328.9	5797.96	5787.78	5525.07	5648.78	6406.96	5819.44	5388.17	4780.69	3822.29	5384.47	4220.04	6996.88	4139.9	3566.15	13224.9	3554.81	12026.9	4884.75	16153.1	7241.98	7348.1	3062.39	3941.69	4383.95	7295.63	6725.91	4538.07	3773.55	5467.68	10103.9	2869.81	5785.92	6496.82	5820.53	5200.78	14654.6	8086.88	5876.8	6560.45	15648.3	-	[M+H-CH4]+ 176.15	17	0
755	M161T146	161.131	2.42893	2330.82	7629.74	3143.93	1500.28	2186.47	2776.73	3126.6	3260.73	1906.84	2861.46	3385.85	1876.48	2556.59	2196.8	1722.99	1227.73	1116.33	992.074	4181.82	1598.75	4931.93	1931.51	2381.07	9258.19	1840.08	1252.62	3708.13	1927.02	1211.83	3070.79	1754.49	3012.7	3164.56	2159.68	2790.62	1243.16	2560.12	2522.48	15209.5	3649.01	4303.7	1121.38	-	-	125	0
756	M161T107	161.131	1.78527	3161.27	1742.27	5881.42	5486.79	5799.78	5693.51	5952.89	1197.5	1907.37	1223.28	3428.3	3732.49	5177.34	4020.04	1347.56	3675.78	4258.21	2421.25	2033.2	2064.52	3756.85	4850.65	4018.36	1545.62	6646.17	1077.48	3814.4	2616.09	5629.73	4630.4	4639.73	2530.45	1547.88	4883.45	4752.48	4450.07	5296.77	2462.69	4555.41	3524.03	875.338	4361.59	-	-	921	0
757	M161T539	161.135	8.97742	832.844	788.88	577.417	552.758	719.833	598.82	626.557	546.003	496.323	485.024	496.203	524.456	666.794	633.333	712.991	857.871	548.96	580.819	573.603	640.339	616.489	1281.28	407.592	587.116	480.741	529.303	610.675	593.697	706.878	578.825	527.327	1362.85	561.015	515.13	479.428	1609.71	627.585	669.864	667.096	608.374	933.292	624.24	[39][M+1]+	-	197	0
758	M162T338	162.02	5.63188	1534.9	1027.52	1185.01	1352.23	1034.22	701.41	1507.49	1113.57	1115.64	1125.72	822.342	1076.31	1611.68	1698.11	1273.71	1246.38	643.314	1198.78	867.4	957.434	1322.89	1806.13	1477.34	2123.79	825.345	1571.46	1414.94	1355.68	1166.95	1285.04	499.989	2485.2	1687.29	1058.84	1115.7	1124.45	1585.8	1448.41	1262.04	657.026	1057.87	1145.35	-	-	1025	1
759	M162T364	162.054	6.07357	3871.05	3783.68	3341.52	3700.9	3873.84	3670.65	4621.56	2635.44	4010.65	4978.11	4158.44	6271.91	2385.14	1484.31	1839.6	2167.48	1856.62	1905.91	6937.22	4034.32	3234.04	4613.61	5128.27	6718.29	2771.28	2154.77	2898.64	2587.2	2836.83	2761.09	4055.74	2920.35	3727.91	5294.22	3498.38	3733.62	2418.04	1703.81	3876.49	1936.26	1879.23	2940.08	-	-	3019	1
760	M162T234	162.054	3.89367	2100.79	2243.15	3804.62	2965.47	3192.39	2849.41	4872	2433.44	3059.8	2307.93	1902.39	3196.14	2664.66	3149.94	1617.22	2576.48	1111.33	784.854	5605.49	1221.67	5322.92	5041.14	3753.13	1488.62	2790.55	3262.86	1415.56	4655.82	1679.8	4624.73	3153.38	3234.85	1130.25	3206.62	1869.02	5279.14	2756.38	2689.67	2445.78	1367.05	2271.93	4152.08	-	-	1497	1
761	M162T72	162.064	1.20092	3162.09	2582.22	5418.99	3044.29	4500.06	3262.26	3625.78	2415.02	3038.78	6076.17	4440.5	3217.64	2387.05	1480.09	5743.04	2010.8	4859.04	2837.99	2892.87	3041.4	2466.26	2889.3	3575.13	2723.88	1216.37	3185.73	2530.65	2394.6	3998.31	2411.84	4697.91	3649.06	2581.88	3171.05	2832.72	3060.34	2800.56	1874.25	2686.34	2562.5	2683.29	2655.35	-	[M+2H-H20]2+ 340.131	9	1
762	M162T517	162.075	8.62463	1042.7	1287.97	1230.83	969.338	1220.27	1149.25	861.907	769.088	818.187	873.369	1018.76	872.522	1017.55	772.843	789.541	987.085	1404.42	2756.39	1364.86	785.804	953.057	970.818	1337.92	1096.11	835.205	912.4	840.395	2477.22	798.08	3448.5	1040.15	939.795	910.435	953.289	880.751	1126.53	1022.36	775.538	992.596	683.226	1017.41	1875.78	-	-	954	1
763	M162T61	162.09	1.0203	2165.55	3321.22	2380.93	1860.66	1542.37	978.32	530.16	798.362	2914.44	2901.16	509.042	1322.09	975.623	2608.32	2529.45	2364.27	2902.62	1014.33	999.147	2788.75	1447.42	1361.2	3685.73	489.055	2568.41	2767.09	1436.51	600.577	961.967	3082.93	613.876	770.88	1087.15	2799.24	980.412	765.048	2279.47	2682.03	1015.42	891.421	2920.6	1220.98	-	[M+Na+K]2+ 262.242 [M+2H-HCOOH]2+ 368.165	2	1
764	M162T502	162.112	8.36072	163619	158046	154669	150823	158088	166255	251846	154821	72807	74603.1	119523	93415.6	93384.6	153409	137695	177104	153755	172924	189022	101053	301053	100960	258064	117096	101098	150964	103185	130204	172683	118405	79795.7	363635	158194	81857.9	120458	194155	262511	246534	134086	96375.8	83427.6	157887	[40][M]+	[M+H]+ 161.105	53	1
765	M162T532	162.111	8.87483	15514.8	2405.8	2005	2866.39	2239.1	2894.43	4650.89	15918.7	1569.5	1425.88	13719	971.322	1855.81	2636.75	10598.4	2802.05	2320.51	15348.5	4690.76	8286.38	18838.3	7067.39	21153.3	8723.25	1503.26	3331.67	7689.87	1401.69	3198.68	2204.09	1255.96	3990.76	17232.6	8791.91	2810.24	2552.94	3186.1	17383.5	14094.5	8726.63	985.394	2569.77	-	-	2021	1
766	M162T483	162.111	8.05286	11807.5	7882	10359.4	8050.76	10015.4	8687.09	8240.34	3775.73	3418.5	5432.34	5283.98	2775.96	10339.7	11918.8	20029.9	16054.5	12807.6	13522.7	6046.39	6545.77	6276.69	8728.84	5520.66	8846.47	9743.91	12031.8	8488.85	8618.59	13730.3	10418.1	8972.82	12591	9616.48	9836.71	7160.28	8462.04	15075.8	10904.9	11001.2	9935.18	12090.4	14130.1	-	-	3524	1
767	M162T446	162.111	7.42598	10774.8	11925.5	10758.7	9476.63	9139.93	15004.3	27099.9	10732.8	7488.13	5458.89	8305.23	14852	14072	7253.59	7336.39	10731.3	8435.09	5193.88	12757.6	9146.16	9802.35	11787.3	22845.2	8042.14	7115.27	6031.22	6409.49	6653.27	8588.62	6139.02	7434.13	12233.2	18312.2	5213.32	6861.78	6615.51	5251.79	7654.88	6339.37	5752.33	6403.09	8366.97	[41][M]+	-	1601	1
768	M162T134	162.111	2.23917	2270.98	1818.91	1908.7	1763.37	1803.83	1865.58	2479	2621.14	2019.51	2280.34	1224.11	1969.03	1798.75	1420.34	1700.55	1781.14	1468.37	1707.54	1460.57	1364.67	2991.01	1527.22	1709.51	1427.26	1858.08	1907.45	2451.71	1785.39	1622.37	1989.71	2150.86	1621.83	1319.46	1637.28	1860.01	1958.92	2428.52	1910.22	1531.9	2031.97	1816.03	2309.52	-	-	1090	1
769	M162T58	162.134	0.966933	2436.6	3171.38	1955.12	1500.51	1751.71	972.36	1625.51	833.612	2714.67	1975.49	2485.3	1143.94	1459.24	1830.76	2907.76	1167.17	1793.76	2041.05	1251.9	878.071	2376.32	1287.85	1231.41	915.379	902.335	1933.29	3669.52	1938.61	1425.23	665.444	1638.22	2856.07	2276.01	1858.76	1412.97	2249.77	2802.87	2756	2899.95	1536.01	1441.43	2389.59	-	-	7	1
770	M163T518	162.569	8.62728	629.457	514.425	640.233	616.72	424.934	558.877	521.71	529.619	590.661	480.957	759.064	365.82	631.219	587.361	643.207	701.391	699.745	730.449	616.297	715.56	657.009	584.078	702.32	643.997	670.023	593.156	605.507	974.172	588.291	904.823	815.303	632.175	675.333	648.035	584.55	557.377	868.969	697.54	633.495	504.986	714.44	804.375	-	-	21	0
771	M163T51	163.037	0.856192	2548.64	2753.69	2498.57	2114.7	2065.05	1942.44	2209.33	1942	2057.25	5321.92	2501.46	2319.01	1878.96	2247.89	1638.6	1948.16	1998.34	2924.94	3342.88	1480.56	3111.78	2886.23	5880.16	1491.43	1362.48	2024.88	1953.55	1797.7	1848.87	2508.58	2384.89	1485.15	1411.1	3498.71	1941.92	2408.46	1508.39	1593.06	2272.87	1770.49	1788.06	2194.06	-	[M+H]+ 162.025	10	0
772	M163T534	163.059	8.9004	54500.4	53772.5	68946.7	50814	61852.4	55505	39406.5	46458.9	43061.2	45253.1	46630.9	47668.3	42051.8	34624.6	57174.9	55127.6	68849	57727.6	48546.4	47150.6	55962.5	62973.1	54361.7	45055.7	58303.1	64917.5	36697.1	84167.6	49363.1	78083.3	61843.9	50923.8	50902.1	46225.1	45120.4	43976.4	57965.8	52554.3	43300.5	38799.5	60694.6	80579.3	[42][M]+	[M+H]+ 162.052	87	1
773	M163T517	163.06	8.62303	499670	469558	467408	446657	433014	440018	434610	400464	386823	395710	410220	411553	461831	357948	429954	473167	488961	519232	416752	435192	418718	459626	452830	436658	424837	443212	374020	575905	390986	565946	533395	386497	427875	435853	402603	403762	504357	400296	407519	347970	450993	603242	[43][M]+	[M+H]+ 162.053	21	1
774	M163T558	163.059	9.29259	7798.83	5076.15	5982.44	5503.22	5401.38	5606.93	4744.32	3461.88	4444.76	7510.17	5063.9	6800.77	4045.51	5395.86	4784.17	6818.94	5433.11	6614.08	4349.68	4592.53	5206.58	6325.71	5631.76	5861.31	5137.69	5562.17	3913.06	7188.82	4132.25	7073.12	5822.67	5474.81	4574.51	4841.71	4280.04	5459.04	5779.45	5300.37	5747.57	4203.18	9502.41	9106.4	-	[M+3H-H20]3+ 504.167	48	1
775	M163T451	163.059	7.51084	6278.68	5017.61	10175.4	5599.09	7178.84	5113.34	2552.05	4367.75	4267.04	3803.34	4363.06	3994.08	3897.35	2362.76	4911.12	9493.93	5180.58	10299.6	7345.4	5594.08	5302.06	5513.25	6346.31	4236.8	4562.1	4913.78	4576.4	14470	4632.3	15136.3	4900.3	4912.84	4240.54	3547.34	3267.49	3755.11	4928.31	4198.72	4347.37	5681.18	4391.71	5087.05	-	-	78	1
776	M163T392	163.059	6.53105	8644.94	13446.2	10190.8	10649.3	19276.8	20091.2	18319.4	11273.2	10553.6	9090.51	13014.7	13417.5	27619.8	4303.88	11867.7	11907.8	11789.3	23490.7	17313.3	30993.2	14671.3	21598.7	16564.9	23128	10334	33081.7	19668	13452.9	16497	15385.8	14200.2	17616.9	24581.5	10379.4	10630.8	9783.57	14592.1	27875.1	19025.4	10898.9	34852.9	17616.7	-	-	2975	1
777	M163T546	163.059	9.10122	8880.28	7423.49	8256.83	6856.26	6115.44	7115.08	4223.49	3621.61	4090.42	4162.68	5990.7	3377.31	4875.83	6568.24	5096.3	9931.88	7252.96	18939.7	5528.27	4409.11	5486.92	5554.15	5475.81	5024.88	7604.68	7091.86	6954.93	12020.7	8555.85	17540.3	5407.51	8807.22	4473.13	4073.87	6864.19	9152.77	6881.6	6628.19	6195.05	4840.35	6004.08	9996.63	-	-	2255	1
778	M163T75	163.051	1.25016	3361.68	2803.2	4048.09	5695.54	2505.85	3692.07	3796.43	8756.24	25581.2	1197.63	21078.3	2659.79	3772.63	20974.5	3588.73	2823.36	3777.17	2477	3038.42	22856.6	4139.4	5109.9	3987.8	2984.94	5869.52	4366.59	5615.33	3146.27	22415.3	2202.28	3108.2	20994.3	4124.61	4225.83	3161.07	4938.34	3336.1	2235.69	6971.2	2805.44	2975.95	4064.42	-	-	17	1
779	M163T74_1	163.074	1.23315	14459.9	13785.7	12814.8	12333.9	18895.3	12778.7	13027.4	17124.5	13150.9	22531.1	11136.9	13774.6	21649.6	14080.8	19020	17116.9	11413.2	11603.9	12127.1	12991.4	12397.1	11965.2	24621.3	10951.9	15370.7	26221.4	12055.1	20406.3	14205.7	13085.3	12296.5	17600.7	18469.5	12925.1	12894.5	19142.4	14196	16338.5	21077	12147.7	13064.1	20450.2	[44][M]+	-	17	1
780	M163T111	163.074	1.84613	8604.69	7319.44	6151.07	4921.27	6122.86	10511.8	10324.5	4972.23	38568.7	7284.56	7927.15	8895.81	5273.36	47845.5	6372.91	8964.82	5265.15	4370.93	5973.81	6921.47	6628.22	5898.37	7656.59	5905.26	6540.51	40832.4	50828.6	6796.9	4970.54	3677.68	5135.13	8701.52	31367.2	3327.97	5775.4	8780.89	39412.1	5569.34	13070.9	5321.16	7500.77	6374.52	-	-	2191	1
781	M163T438	163.095	7.30653	3163.78	2780.05	3076.12	3002.68	2872.63	3489.23	2030.07	1893.45	1399.96	1863.76	1724.78	1467.42	2274.34	2552.82	3832.16	3550.57	3087.11	3414.14	2103.11	1771.51	1908.92	2856.95	2626.93	2103.22	3537.66	2959.47	2379.57	2818.8	3008.42	3276	2243.53	1959.43	2068.7	1782.31	1676.29	2583.32	4000.62	3305.46	3218.71	2406.31	2948.82	3851.15	-	[M+H-C6H10O5]+ 324.14	286	0
782	M163T136	163.095	2.26468	36496.4	892.264	24815.8	31417.7	27666.6	28248	1298.93	1201.15	1234.78	1150.42	19719	1208.55	670.827	31930.8	741.116	1062.66	27470.1	1146.83	28484.9	21671.7	27972.2	874.377	1011.21	633.688	922.943	28575.1	931.37	27128.5	29560.8	769.85	946.414	27469	20126.2	1030.1	912.5	941.486	1046.1	1338.51	28874.4	1063.69	1082.88	1000.12	-	-	4338	1
783	M163T55_1	163.11	0.913683	7704.64	6860.7	6016.42	6134.82	6806.26	5702.23	5811.63	5858.94	5883.22	5217.74	4565.44	4859.54	7232.1	6287.7	7365.37	7831.46	7701.53	6362.54	9153.46	7939.99	7578.85	9491.03	10644.2	6015.77	9429.14	6103.41	10020.2	7391.93	5007.2	7647.1	5493.57	8993.92	9531.44	7069.11	7446.98	8881.77	6128.65	8174.51	10430.8	9410.6	9604.67	5555.34	-	-	1	0
784	M163T74_2	163.11	1.24117	6982.4	7382.07	7532.64	4069.91	4033.91	4531.74	4253.64	7272.34	5391.54	2979.54	5087.08	3126.08	4161.83	5137.57	3722.88	3909.03	5001.43	3379.39	4733.76	2890.14	7615.59	24405.4	4282.76	4698.5	3645.17	4032.66	8359.1	4643.31	3400.38	4383.84	4087	5889.47	27670.6	4002.89	7545.08	6646.15	3519.32	7006.06	9573.28	4638.93	4897.92	2738.88	-	[2M+3H]3+ 243.148	17	1
785	M163T502	163.115	8.36072	9605.21	9489.6	8962.23	8987.46	9142.9	9860.26	14307.3	8767.96	4719.78	4737.01	7137.65	5858.15	5597.73	8747.02	8144.29	10630.4	9430.93	9919.56	11298.4	6082.74	16891.2	5990.65	14728.9	7242.07	6292.04	8867.05	6227.21	7765.71	10150.9	6900.3	4885.09	19561.5	9339.74	5231.88	7439.56	11059.5	14895	13881.1	8809.91	5903.99	5100.57	9337.04	[40][M+1]+	-	53	0
786	M163T446	163.115	7.4284	845.285	768.982	859.627	759.922	778.358	927.539	2940.15	800.897	626.904	2629.78	3356.04	1167.23	1070.89	691.667	409.8	2748.99	732.248	2608.16	954.476	762.625	2385.87	766.839	1393.8	2947.48	539.033	441.91	2503.8	2437.65	2873.3	453.08	536.963	935.213	1219	453.938	577.544	2810.03	2410.43	513.698	431.843	445.986	555.076	2989.02	[41][M+1]+	-	1602	0
787	M163T9	163.132	0.144333	9063.03	43403.6	43072.8	33095.1	32115.9	22652.5	19122.4	34131.7	41905.4	41452.6	31211.9	55880.8	36420.2	36168.1	37993.9	32434.2	12355.8	6922.44	26570.3	31564.9	14952	16121	32604.5	17964.7	18502.6	26893	30930.1	34481.8	35061.3	8851.39	37243.2	19243.5	26478.9	41393.2	26385.9	46444.5	45847.5	39646.5	31208.1	12515.7	51547.1	33065.3	-	-	196	0
788	M163T45	163.132	0.744467	29260.7	147763	21885.9	106278	51471.8	31869.9	34248.1	48719.6	45316.7	42683.8	80062.9	58894.8	39705.5	50526.3	75666.9	44405	76723.8	45088.4	46128.9	72614.6	41865.2	29875.4	49805.5	72678.2	68688.1	46053	35800.4	51454.1	43689.4	32760.8	43007	37016.2	66983.9	32864.5	58388.3	36685.6	38150.1	28074.6	41231.1	47288.6	65108.7	103721	-	-	1109	0
789	M163T87	163.132	1.45529	55598.4	40860.9	41659.8	50810.8	38084.7	47344.6	40076.8	98410.4	18628.9	38092.8	24221.5	64602	45617.4	22485	46665.8	47483.9	21768.4	48399.2	30321.5	71252.6	97628.5	47624.7	51928.6	46214.1	45451.5	83467.8	69692.5	42223.6	33346.6	47545.3	75736	47409.6	63994.3	49637.7	90598.8	27848.2	29929.1	59852.9	48729.4	36445.5	59596.8	32948.4	-	-	2944	0
790	M163T155	163.132	2.58174	32474	46580.7	83728	23242.4	43202.7	28873.7	20889.4	24858.2	29603.1	35768.4	17195.8	59816	36579.9	21390	40801.7	31409.4	28199.4	34865.6	34412.7	20552.9	35890.7	44437.9	37198.7	14021.1	30560.3	51902.3	34853	35893.6	28753.8	27772.2	90797.1	24986.5	16072.4	32470.2	36471.5	18517.5	24912.6	30459	29369.7	56559.1	25891	25499.6	-	-	3463	0
791	M163T70	163.132	1.16751	24548.1	22211.8	17096.4	19474.3	15803.5	14724.4	15798.8	21253.7	16580.7	19724	17314.3	25131.3	18583	18267.4	22257.6	22008	18816.6	13806.8	15944.4	18905.4	19151.7	17304.5	19422.5	16829.2	18515.1	20518.6	18874.3	14968.8	19692.6	20155.2	20704.4	12204.9	20555.5	20715	20227.6	20250.5	19474.7	17471.5	19515.7	20862.2	20834.1	21650.6	-	-	603	0
792	M163T55_2	163.147	0.923742	15161.3	14230.2	15807.2	16816.7	12801.7	14309.8	15611.3	14513.6	18139.6	13598.8	12169	15036.3	17540.3	19560.5	15007.6	13866.1	15055.7	14227	14709.5	13729.7	25864.4	19616.7	15550.5	17382.7	16779.6	15706.4	22527.5	19578.1	11965.6	14231.9	14928.8	22881.4	14461.5	14776.8	17809	17161.6	11416.6	20018.9	21266	20740.7	16793.6	13797	[45][M]+	[M+H-C4H8]+ 218.208	1	0
793	M164T517	164.062	8.62349	28382.4	26437	25420.3	24721.4	24953.4	25848.7	23738.8	20883.1	20644.4	22338.2	22860.3	22985.8	24857.5	18686.7	23137.1	25834.5	25717.4	28505.3	22334.8	23095.4	23029.1	25448.6	24604	23310.3	24088.1	23918	20276	31238.2	21896.2	31042.1	28268.4	21630.3	23531.9	23874.7	22019.9	23003.2	27794.6	21999.7	23171.4	18997.5	25203.3	31807.2	[43][M+1]+	-	21	0
794	M164T535	164.062	8.91147	3914.88	3864.69	4736.76	3532.16	3602.79	3748.42	2528.17	3395.11	3260.23	2862.87	3319.3	3483.73	2771.61	2435.22	3825.64	3675.75	4746.12	4087.62	3269.5	3209.15	3917.86	4263.6	3812.57	3359.13	4320.41	4167.35	2549.94	5772.17	3204.05	4932.11	4131.11	3549.69	3414.84	3339.83	3098.72	3108.01	4105.57	3685.07	2901.97	2614.67	4276.96	5319.14	[42][M+1]+	-	87	0
795	M164T76	164.077	1.26362	1982.77	1637.37	1073.48	1239.22	311.538	2549.38	1303.49	905.216	1433.7	1747.7	1767.41	2248	1794.44	879.604	1298.57	1236.32	1491.05	1330.08	1428.8	1195.46	2092.89	1217.62	1602.63	2384.72	1809.6	1910.39	2654.18	971.391	805.81	1053.92	922.5	1075.29	1411.22	1562.5	1208.36	1112.58	1069.81	2030.05	1472.51	883.584	1160.91	1556.6	[44][M+1]+	-	17	0
796	M164T115	164.092	1.91528	2163.85	4805.22	3694.93	3904.3	4087.93	1919.49	962.155	890.371	715.908	784.243	3528.4	4334.77	1055.94	4554.98	4261.32	4120.81	3899.76	4385.52	3921.55	1529.73	5600.33	2755.36	3520.6	2201.93	4369.08	4122.29	5000.94	1637.15	4578.05	4361.15	1414.78	33792.1	1458.88	3932.56	6269	5502.2	4061.98	4394.63	3314.56	4126.69	1430.36	4222.08	-	-	4091	1
797	M164T502	164.116	8.36077	1111.55	1046.03	974.313	1077.66	974.779	1099.54	1583.23	1093.85	536.602	577	817.045	751.737	703.952	772.753	945.03	1232.85	978.131	1187.5	1209.71	658.188	1806.55	655.784	1586.44	944.57	806.183	1065.76	738.845	902.132	1003.67	827.353	581.543	2150.08	1079.91	648.007	822.68	1168.64	1596.38	1467.46	1019.1	772.719	648.216	1033.48	[40][M+2]+	-	1648	0
798	M164T58	164.107	0.966917	2727.28	1103.59	909.934	3023.82	969.517	1325.51	439.123	2640.48	2383.73	2499.95	1925.5	2638.94	756.187	901.033	807.9	1985.86	2084.03	1261.76	1974.04	1717.04	736.16	963	1674.72	390.176	2865.33	868.325	973.608	1599.84	2939.32	802.323	659.093	2641.4	1797.89	945.427	1151.42	1135.1	2119.26	2317.21	1095.16	810.986	866.064	2549.37	-	-	7	1
799	M164T55	164.15	0.919475	2267.21	2699.4	2449.11	1222.99	1906.19	3351.22	1964.82	1355.36	1992.93	2451.85	2085.15	2205.6	2068.5	2953.38	1752.97	1622.75	1777.61	1908.08	2015.23	2009.1	3498.48	2323.57	1790.42	2526.69	2025.57	1797.57	3685.5	2950.54	1945.67	1644.4	2242.15	2200.65	1638.96	995.222	2486.46	2680.74	1901.19	2807.63	2521.58	3514.09	2138.77	2068.55	[45][M+1]+	-	1	0
800	M165T443	165.053	7.38661	5428.4	4931.89	5626.65	5540.73	5762.55	5588.83	2448.2	1462.74	2103.2	2241.84	1832.57	2216.86	2197.58	1571.16	2973.9	5694.06	13756.5	17665.2	2102.09	1666.31	2971.26	3140.82	2516.34	2175.62	2926.22	3314.38	1957.74	31073.2	2423.86	30338.7	2441.92	4898.37	1906.53	2231.61	1830.54	2238.32	3169.92	1958.67	2902.69	1727.09	2135.29	15874	-	-	155	1
801	M165T278	165.053	4.6282	1062.44	1225.46	879.36	1262.54	1060.74	1038.25	1305.25	1062.91	1438.01	1164.87	1135.65	1132.87	1092.85	1017.64	936.448	952.404	1139.2	1061.45	1603.35	1675.61	1184.83	1284.88	1878.74	1906.12	1074.16	1217.36	1165.34	954.661	825.427	1154.2	866.713	960.998	1051.18	905.855	927.957	985.946	1104.22	1089.15	1136.5	1177.49	1066.04	1213.18	-	-	4106	1
802	M165T65_1	165.053	1.07817	1323.13	1499.07	1428.04	1587.35	1966.97	9816.85	1656.71	875.512	1968.26	8663.89	675.371	1666.77	926.162	9076.2	2833.08	1466.65	1608.14	950.623	1247.01	6057.42	12165.5	781.439	2023.34	916.462	8815.05	1670.14	10619.9	2058.63	10741.8	1945.39	1406.48	13771.9	1340.02	909.999	9644.92	1514.89	1680.1	1255.63	1662.09	722.909	1540.9	10647.8	-	-	5	1
803	M165T518	165.063	8.62552	4959.7	4324.02	4615.24	4420.27	4156.51	4574.9	3918.03	3690.81	3649.62	4092.48	4013.04	4001.04	3818.12	3222.78	3900.93	4422.6	4204.08	4416.61	3994.3	4153.73	4167.03	4321.57	4133.94	4238.55	4006.41	3868.84	3415.73	5250.37	3567.79	4947.34	4539.71	3713.87	4073.92	4073.96	3892.72	3551.46	4654.75	3765.09	3786.18	3253.63	4276.54	5278.74	[43][M+2]+	-	21	1
804	M165T65_2	165.069	1.0756	10116.3	9078.8	5054.2	4791.19	19211.6	8418.95	5841	7837.6	3732.56	4331.19	4922.27	7289.53	21429.4	6620.15	6360.34	16911.1	17547.8	4131.79	7126.86	3633.02	7066.74	10540.6	18281.2	9483.31	5631.95	7702.94	8912.42	6141.39	5274.05	4202.25	4210.18	8863.01	5705.01	7288.24	5774.58	5576.8	5319.34	12032.4	9541.37	5048.48	4664.44	19754.7	-	-	5	1
805	M165T79	165.068	1.313	7547.62	4919.44	5620.37	6793.42	6501.46	5979.94	8632.52	5498.6	4912.87	4594.55	4619.91	5689.44	5700.71	3382.18	4609.51	5047.5	4784.89	4778.03	5793.26	5274.56	4875.82	15781.2	6342.23	5026.13	7084.27	5696.65	11614.9	6395.58	4485.63	4985.61	6148.27	8040.75	7568.48	6245.85	7581.12	8269.83	6143.8	6487.63	5671.67	6394.22	4307.88	5268.84	-	-	858	1
806	M165T426	165.074	7.09621	2441.7	1675.48	1482.56	2285.39	2024.57	1976.81	3719.28	2780.28	3024.45	3167.44	3188.87	1824.62	707.678	687.682	1363.29	724.47	2713.49	1747.05	4919.3	743.422	2155.68	2494.33	2855.74	2278.72	1485.1	778.287	2132.46	2861.65	1854.08	2547.72	2545.96	893.021	719.407	878.019	1569.54	872.636	2272.93	1664	1049.51	841.757	910.977	1208.92	-	[M+H-H20]+ 182.077	98	0
807	M165T53	165.069	0.888767	7858.9	6449.38	5682.44	6405.55	9518.99	6102.65	5165.03	7247.87	2495.73	5807.02	5109.95	3474.08	9935.75	6094.89	7336.56	8429.66	8621.35	2636.54	8696.77	2981.48	13029.8	11028.4	16270.6	5832.62	8825.42	3635.6	11387.6	6640.2	12295.7	16558.2	3291.24	10272.8	12384.8	5303.44	9242.01	8318.29	4157.26	5127.11	8941.45	9425	5392.6	7604.4	-	-	3	1
808	M165T565	165.086	9.42052	2274.91	1663.32	1544.6	1598.12	1278.36	1508.45	1345.57	1965.54	1342.32	1596.91	1698.97	1073	1423.11	1598.58	1407.43	1356.11	2133.84	1463.65	1195.66	1369.56	1824.66	1922.71	1057.28	1675.63	1509.29	1739.49	2543.2	1290.71	1178.34	1470.18	1837.82	1072.65	1971.25	1454.21	1187.25	1072.42	1749.7	1231.96	1429.56	1634.63	1700.36	2425.56	-	-	4101	1
809	M165T55_1	165.09	0.922367	7806.69	6174.3	12410.5	12347.2	5561.65	5971.89	13846	4119.75	6972.35	11594.1	16210.5	3907.19	9730.37	5683.05	4161.86	4032.81	10276.1	15507.4	6851.28	5429.24	9298.18	9663	13666.9	10906.2	12522.5	14109.6	17435.6	14644	9977.7	14622.2	3844.45	5661.81	14707.3	15168.7	3911.17	5128.8	5112.94	8547.82	6210.35	6701.09	15520.3	14115.1	-	-	403	1
810	M165T77	165.089	1.28775	5149.28	6520.6	6476.39	6889.9	3855.76	6765.03	8977.17	7273.35	4237.41	5864.04	6403.68	6039.8	6809.25	2657.55	3034.11	3642.65	5534.57	5734.91	3609.82	5219.18	4365.4	2409.87	3582.69	5901.84	2860.79	4065.35	4508.03	6987.22	6125.76	3024.84	6165.46	1833.84	506.032	7319.08	4294.12	4547.75	3647.39	4328.62	7700.64	5681.47	2191.94	5877.69	-	-	16	1
811	M165T57	165.126	0.945983	11870.7	11720.9	10060.3	16317.8	6635.2	10042.6	8846.4	9474.57	15412.8	9382.38	9504.95	11113.9	4715.55	9511.04	6335.33	9948.17	5519.93	6470.44	6277.58	8208.71	27722.9	11221.9	10976.4	10904.4	5997.1	7332.68	7039.39	6886.27	5893.79	9876	11226	15694.8	14084.6	10235.9	6786.2	7983.12	10398.2	13519.5	8131.75	11999.3	13050.9	6014.53	-	-	7	1
812	M165T76_1	165.126	1.2624	5978.3	4698.88	5168.56	7102.16	4189.95	4958.58	4702.12	4471.51	5186.41	4309.07	3270.12	4493.92	3957.19	4482.77	3260.86	3531.82	3671.43	3216.18	7417.62	3903.03	11486.6	6412.41	5309.07	2095.18	3228.5	3615.92	7095.26	5784.87	4327.27	3561.74	4414.24	7825.79	5198.78	4705.96	6129.06	5662.61	3441.45	7850.16	5802.33	4446.31	4456.29	3622.5	-	-	17	1
813	M165T147	165.126	2.44833	2486.89	6395.26	3046.66	2795.61	3054.5	2265.35	2605.79	13149.4	2478.48	2651.3	2861.65	2094.5	1968.56	1762.93	2292.34	1674.39	2474.54	833.175	13622.4	1956.09	6032.26	11953.1	8437.12	1771.09	2538.68	1526.4	1729.91	9043.12	1431.96	1505.16	2133.99	2997.41	1710.94	10070.8	2010.25	3363.76	1893.9	1884.84	9818.6	2402.77	2503.83	1629.67	-	-	2636	1
814	M165T109	165.126	1.81078	3531.28	2853.3	4145.8	1779.03	2353.17	5012.55	4297	3804.89	1888.51	2618.91	3149.39	2841.34	3093.48	2189.55	2875.02	2994.45	2996.98	1724.09	4321.89	1476.82	5520.8	3783.16	2234.88	3262.24	2927.87	3257.45	2675.9	3387.7	1113.12	1046.13	2318.6	8092.18	2606.42	3075.61	4233.49	1963.74	3218.41	3015.83	3476.54	3022.42	1428.06	3090.19	-	-	1881	1
815	M165T55_2	165.162	0.924217	12608.8	11369.1	13635.3	11264.2	13637.1	11665.2	11415.4	10523.6	12486.5	13495.6	11179.4	11703.8	10778.8	13028.4	13141.4	12804.2	13212.1	12612.9	13682.6	12604.7	12595.7	13417.9	11264.7	20107.7	11926.9	13437.3	14951.9	11396.5	10153.2	13766.8	13160.7	12206.6	14818.2	10550.8	13207.7	13974.7	12081.9	12440	13875.8	15563.6	10352.5	14522.7	[45][M+2]+	-	1	0
816	M165T76_2	165.162	1.26823	1895.52	1230.79	1643.97	1970.62	2032.16	1640.65	1711.29	1409.12	1959.62	1648.8	2627.78	1641.31	1450.41	1456.55	3743.32	1151.3	1179.32	1378.31	2134.51	1772.41	3040.52	2030	1512.54	2548.6	1094.02	1197.49	2405.07	2145.83	1374.85	1533.77	1601.28	2398.59	1030.08	1372.53	2102.95	1493.67	1081.67	1862.53	2102.87	1838.07	1285.25	1301.68	-	-	17	0
817	M166T63_1	166.048	1.04567	6451.02	5362.67	5198.02	4738.01	5223.46	5077.37	3644.39	4736.14	3469.69	3765.8	6024.28	3530.61	5397.39	4290.91	4512.31	4828.02	4101	4257	5161.13	2669.7	14208.8	4249.29	5948.28	7452.83	5098.74	4665.07	6571.25	5379.45	6445.56	5882.27	3568.75	6201.59	3881.04	3761.65	4814.36	4143.68	5568.64	5471.78	6593.76	4262.53	4239.78	4944.95	-	-	5	1
818	M166T713	166.049	11.8806	735.15	2082.08	874.193	301.268	802.057	1667.48	872.623	752.349	1355.71	1026.26	664.788	600.663	964.245	838.453	1101.03	1279.42	1569.45	1279.9	1119.09	997.491	627.213	2057.68	729.713	1089.45	1034.63	987.262	822.833	1035.13	788.827	2549.52	2912.38	909.411	626.883	812.031	585.94	1580.45	906.682	584.444	850.45	622.434	815.245	3100.45	-	-	337	1
819	M166T57	166.072	0.946283	2612.52	3487.48	817.801	604.195	1175.51	639.296	699.668	927.112	1997	1438.44	724.479	565.044	1276.5	1969.93	1666.55	681.174	784.188	716.5	1342.39	2530.75	1020.99	1506.75	653.132	671.737	1513.75	703.872	2180.21	922.355	2387.77	2100.51	2154.86	1318.81	709.421	2108.41	1869.74	1081.12	650.076	1176.54	2803.13	1496.48	729.092	1705.2	-	-	7	1
820	M166T317	166.071	5.2763	952.111	656.328	835.593	818.745	756.188	834.639	604.195	865.138	815.24	1104	2705.91	673.789	731.616	745.645	651.529	690.365	689.581	926.808	2748.64	764.46	953.656	728.626	868.56	768.18	520.292	527.265	1397.99	839.846	606.082	406.789	644.023	4828.19	1015.74	664.739	803.7	986.331	602.018	629.096	764.786	673.227	563.774	430.955	-	-	796	1
821	M166T395	166.085	6.58523	18982.8	16047.2	16342.5	18566.7	14513.8	17542.6	2248.33	2149.04	2292.72	2594.64	4550.95	3776.37	3332.85	2582.8	3679.54	23255.6	57238.9	79440.1	3313.73	1753.06	3427.58	3413.05	5110.1	6278.27	4032.01	6183.59	6024.42	176378	3321.37	175802	4396.72	21194.6	2709.22	4609.26	3453.8	4330.16	4666.15	2810.38	5899.43	3999.84	2625	69645.8	-	[M+H+HCOOH]+ 119.072	51	1
822	M166T400	166.106	6.65974	31244.8	27136.1	31843.2	30662.6	29541.1	29849.6	55663.9	53176.8	51290.5	52910	41190.2	38305.3	44903.5	35113.4	42381.2	40227.6	21015.2	18398.3	46526.6	43979	35685	36668.7	48900.1	34107.8	48275.7	40016.3	45862.9	5756.51	44100	3574.9	41238.2	33255.1	50379.2	48982.8	40435.9	41603	43992.4	54301.6	45929.8	45687.2	44877.2	34835.4	[46][M]+	-	3136	1
823	M166T421	166.106	7.01206	2661.59	4692.55	4327.48	2461.21	1999.67	4503.74	3849.38	7137.39	4931.08	4848.95	3010.83	3782	2744.85	3385.34	4280.98	5106.54	2253.23	2170.05	3242.31	3674.6	5766.14	1109.89	3774.51	2849.15	1191.26	2601.76	4465.22	934.095	1425.99	1497.36	2928.65	6589.8	3744.75	5234.23	4280.03	3801.27	3728	3996.81	3119.12	4902.59	6054.75	3742.11	-	-	4380	1
824	M166T63_2	166.122	1.05493	2536.27	2730.85	1957.62	2116.18	2110.32	1950.42	2395	2030.23	2863.08	2203.58	2728.12	1443.65	3059.37	1620.84	2546.31	1220.06	1939.67	2396.74	3565.88	1558.44	6435.52	1323.49	2748.08	2063.52	1616.23	2156.99	2409.72	1904.34	1417.16	1613.28	2384.28	1773.36	1325.46	2648.71	3563.27	2481.72	1783.57	2319.32	2090.09	1960.26	2416.88	1803.57	-	-	5	1
825	M166T71	166.158	1.18548	946.159	953.308	1039.11	677.79	1158.84	1224.71	544.407	704.641	772.438	617.87	614.144	539.356	592.381	723.12	620.391	718.309	706.409	1913.43	724.97	721.918	899.684	930.636	391.632	732.968	949.541	690.053	1102.05	1301.75	1018.6	1149.06	1513.75	1301.28	950.507	1650.44	866.451	698.939	1763.87	1837.86	1294.52	1305.26	2256.47	824.588	-	-	50	1
826	M166T55	166.166	0.92495	1909.4	2020.31	1504.74	1607.55	1631.12	436.212	1870.98	1106.07	1498.5	1527.36	1868.14	2179.5	1924.8	1362.41	1861.15	1581.17	1731.7	1854.84	1454.59	1806.73	1454.01	2380.08	2001.17	2277.58	1472.98	1946.04	1708.01	1757.63	1274.33	1461.93	1777.41	1892.86	1822.96	1548.36	1995.35	927.57	1666.07	2163.06	1333.37	2104.91	1701.17	2372.68	[45][M+3]+	-	1	0
827	M167T49	167.033	0.818608	3104.48	3331.89	4148.23	3189.66	3179.8	2317.83	3610.26	4589.77	3758.01	4508.84	4244.04	3336.12	2941.17	3733.35	3084.61	2630.41	2777.71	2819.55	4439.26	3088.5	5325.53	3510.32	4318.27	2609.49	2974	2820.24	3480.49	2515.99	3138.73	2943.89	3421.18	2937.42	2209.88	3209.85	2629.05	4052.55	2986.81	3316.11	3265.79	2840.24	2831.01	3401.89	-	-	846	1
828	M167T51_1	167.054	0.855517	5091.17	5241.86	4416.5	5367.93	5882.89	6078.39	2604.35	798.95	6651.95	754.866	693.093	937.192	5030.65	922.869	593.55	1117.19	5871	1031.64	526.938	1371.28	1223.51	763.606	783.783	1097.09	707.045	682.329	621.995	6155.32	3339.95	822.276	871.848	1125.73	845.888	1176.68	824.46	972.67	908.179	2876	874.752	810.421	872.602	1945.22	-	[M+K]+ 128.1	10	0
829	M167T74_1	167.069	1.23342	9421.14	10684.2	6113.12	9482.16	5944.53	6168.28	7304.93	8823.92	6304.78	6835.12	5434.83	7196.17	7137.01	5395.1	6685.58	5225.14	4944.26	6049.49	12171.8	5773.01	5621.95	7317.23	6862.79	5763.7	7753.22	7183.74	5370.99	6413.39	8454.66	5333.8	8140.56	6471.21	8929.51	6267.98	5977.87	6853.79	6434.33	5284.58	6159.98	6893.18	6797.84	6699.51	-	-	17	1
830	M167T51_2	167.069	0.854383	7669.6	3230.07	1985.79	8813.64	8443.48	9927.46	4870.64	2475.75	2592.55	2993.13	2648.11	3073.15	2335.48	4481.66	3030.58	3283.5	3076.76	10398.9	3686.25	2450.85	5182.03	8422.41	3373.25	4089.73	7429.48	3890.06	3707.01	3853.82	3415.58	7192.6	2414.51	2200.27	2649.19	2393.78	2543.45	2586.8	2211.26	3331.83	3122.76	3135.96	2277.08	2465.71	-	[M+K]+ 128.1	10	0
831	M167T341	167.069	5.68356	763.136	665.992	764.606	641.28	728.642	616.026	874.465	654.711	886.198	929.093	820.874	919.677	680.069	561.619	643.272	684.523	482.747	624.133	1028.95	889.013	690.478	935.62	968.923	800.892	745.737	562.473	656.313	652.628	612.985	519.01	674.944	576.497	716.616	618.844	668.101	747.726	585.385	492.069	638.344	389.304	675.009	657.408	-	-	298	1
832	M167T276	167.069	4.60642	1784.19	1410.75	1504.22	1412.99	1439.32	1477.05	1783.38	1296.98	28694.1	1072.94	14571.8	17987.8	954.341	1614.12	2045.52	2056.2	1708.45	1788.91	20677.8	910.183	918.933	19750	1442.3	13520.9	1094	1864.22	1392.38	1638.16	2728.14	1303.41	1199.32	1114.04	13879.1	15869.4	1510.93	1701.73	1951.46	1770.9	1951.72	22337.5	22691.1	1699.44	-	-	3568	1
833	M167T271	167.091	4.51773	24099.9	19763	23121.9	24169.7	22279.2	25151.8	35662.1	31385.8	38854.6	31428.9	15127.4	34536.3	23469.8	22810.5	31910.4	34222.3	27864.1	28167.5	26200.5	19038.1	17153	26480.4	28284.6	15120.7	24674.4	30236.2	21469.7	35275.1	29720.3	28831.3	28895.4	25076.8	19014.5	34370.9	23069	29384.9	38014.6	24586.7	21811.8	22944.3	28547.2	26752.6	[47][M]+	[M+K]+ 128.134	1788	1
834	M167T400	167.109	6.66083	2420.75	2070.43	2285.62	2391.26	1991.3	2310.28	3559.2	3407.68	3248.82	3443.72	2773.11	2708.76	3004.86	2320.46	2948.13	2796.6	2099.2	2257.3	3002.34	3056.3	2467.97	2609.31	3307.46	2386.44	3275.22	2756.59	3201.2	1646.94	2871.82	1902.53	2865.45	2562.45	3290.66	3155.33	2770.77	2868.86	2873.48	3431.68	3037.89	3263.46	2973.96	2714.43	[46][M+1]+	-	3136	0
835	M167T74_2	167.105	1.22557	12491.4	11298.7	12296.4	9199.94	13507.3	11844.5	9734.63	10425.8	15163.2	20488.9	12809.7	8656.96	11589.6	9546.19	10442.6	10706.5	6379.52	8933.89	10774.3	8218.44	12781.9	11526.9	12584.9	13604.8	9615.66	8291.41	10688.1	9843.57	8616.12	7691.08	10289.4	18686	12557.8	9304.8	11072.8	15001.8	9835.62	9140.38	9877.67	7846.54	8689.64	11610.3	-	-	882	1
836	M167T56_1	167.105	0.93325	11250.4	10301.5	6224.32	9805.97	6511.54	12318.1	8591.32	3747.12	6570.59	8808.24	6358.88	8809.47	5009.73	6596.8	19491	9623.23	8120.54	7596.62	8012.65	5053.58	8891.19	5824.97	7393.89	11546.4	16928.5	5476.39	6760.85	9739.82	6030.52	6631.59	10453.4	5245.87	6016.25	5592.73	6084.64	10488.5	6653.42	10206.7	9904.32	10582.4	9268	8927.04	-	[M+3Na-H]2+ 266.256	1	0
837	M167T137	167.105	2.27529	3097.82	10357.4	2499.36	2871.28	8794.66	2538.89	2293.25	9904.62	8784.18	2508.13	2467.14	2473.97	2656.59	3203.93	1444.86	2339.09	1903.21	1954.85	3146.61	4959.74	3928.17	4827.13	5912.47	1318.52	2377.97	2049.15	2640.8	2121.14	2238.78	1945.56	2780.55	3453.83	1762.76	1724.25	5786.84	2643.23	2170.7	2441.37	2604.39	8546.61	2442.46	2315.32	-	-	4083	1
838	M167T56_2	167.142	0.925392	5904	7179.86	5722.42	6363.67	6560.65	5821.43	5494.05	5178.66	6915.39	5052.38	4558.66	5065.83	3988.77	5577.22	5891.05	4587.1	5265.98	7069.58	4873.48	6140.51	6700.15	6253.66	5475.62	6662.47	4900.51	6116.4	5826.86	5323.07	6593.65	4924.59	5523.15	8190.49	5961	5501.4	6203.76	7560.43	6510.44	8843.53	5680.57	6769.4	5864.39	5930.83	-	-	1	1
839	M167T75	167.142	1.25333	2771.22	9119.59	2375.79	2507.6	2332.55	2484.93	2217.14	2416.66	3054.57	2598.25	2790.61	1944.48	1888.49	2025.48	2395.37	2327.09	2238.77	3081.05	3444.85	1847.66	4954.63	3684.71	2527.58	2838.4	9466.79	1812.67	2822.72	1843.03	2164.74	1683.78	2539.35	13299.3	1984.04	2468.78	2882.91	2522.92	2192.23	2925.72	4653.66	2097.93	2483.93	11006.7	-	-	17	1
840	M167T55	167.178	0.922017	2061.54	1867.45	1644.47	1368.32	1444.66	1910.79	1489.48	1413.23	1968.44	1357.11	1255.35	1859.59	2409.79	2179.94	2038.84	1187.6	1780.26	1772.4	1054.05	1748.95	1846.37	1777.51	1390.56	1619.53	1260.51	1992.82	2173.39	1663.86	1876.23	1331.64	1171.48	1178.48	1767.17	1699.55	2053.63	1422.01	1511.22	1997.64	1214.74	2138.45	1382.5	1145.19	-	-	1	0
841	M168T70	168.064	1.17088	92726.8	67378.1	59320.9	56421.9	60352.8	58699.9	53453.8	71439.7	61975.3	48440.8	56159.9	48077.6	68863.6	51162.1	71777.2	57608.9	56085.9	53601.1	51042.9	52147.8	59224.2	67143.5	52207.2	57328.1	59603.5	68096	73869.3	55233.4	58160.2	55952.7	51924.4	54703.5	27220.8	67182.9	56600.8	47410.9	69637.7	75295.6	70357.9	61450.2	56281.6	60805.1	-	-	8	1
842	M168T88	168.064	1.47133	26727.9	20329	36935.3	23468.9	21902.5	26467.4	22275.6	26013.7	17404.2	29595	26437	21948.4	49556.8	15804.7	43842.1	22551.7	37448.9	24783.6	34462.4	16397.3	22288.2	28661.3	40607.6	16028.9	25776	27774.6	23979.1	18444.8	15441.6	31796.4	25382.2	26209.8	18110.5	30542.1	26801.4	21953.7	36544.6	20363	24632.7	16124.3	27590.4	23379.3	-	-	4330	1
843	M168T161	168.064	2.68408	9659.91	14589	9936.73	11353.9	8494	12997.4	10114.1	11460.4	7013.15	7889.85	13920.8	8200.38	11412.6	8123.54	8986.05	7702.81	8652.52	7269.56	13529	6883.51	9324.16	9242.16	11048.6	8254.17	10423.5	16198.3	12324.6	9351.82	8610.65	12136.7	8850.37	8634.02	1960.07	10559.1	9035.15	8878.86	11327	11209	11274.1	9296.52	16613.4	9192.59	-	-	1226	1
844	M168T271	168.093	4.51538	1779.5	1510.69	1687.84	1447.98	1646.42	1969.37	2403.93	2130.92	2785.03	2310.48	1043.26	2346.16	1798.25	1826.28	2090.6	2114.9	2054.01	2175.27	1785.42	1566.71	1333.94	1947.73	1801.38	1233.53	1672.55	2332.69	1968.21	2406.94	2271.2	1993.81	1874.91	1866.34	1591.58	2441.12	1637.21	2183.25	2817.72	1800.3	1600.65	1684.32	1925.91	1849.62	[47][M+1]+	-	1788	0
845	M168T69	168.109	1.14977	1536.58	1266.41	1901.48	62954.4	68517.6	876.33	57522.5	79915.8	409.266	54483.7	534.685	55707	1545	632.146	80219.6	456.951	65008.2	534.246	2026.8	868.74	64733.4	885.895	59086.2	69663.8	66203.5	808.486	77630.8	676.75	395.906	60436.6	556.13	1378.76	1417.13	72918.8	644.914	2187.08	2499.77	969.345	2010.85	2082.64	66283.9	951.16	-	-	751	0
846	M168T57	168.137	0.951117	2053.44	3875.43	4072.97	3855.16	3732.55	3303.25	3374.62	3165.63	4438.38	4309.03	3746.73	4845.78	2343.71	4231.64	3090.54	3400.29	2520.37	1747.15	2719.44	3692.49	4041.39	3344.88	4095.75	6709.42	2792.73	3853.81	4123.27	2789.72	2708.65	4088.04	4198.42	3283.49	1631.85	2306.48	3106.77	4300.67	3141.96	3317.17	2450.63	4356.31	4494.89	5243.89	-	-	7	1
847	M169T65	169.048	1.08358	2737.76	3001.6	1110.71	1513.89	1517.55	1634.39	980.509	2242.19	2107.43	862.115	2050.34	1071.72	2983.35	3001.48	1483.99	1287.36	993.189	1190.49	1955.74	772.642	1466.21	2696.52	1559.92	1805.67	2374.54	1794.15	2156.27	2234.29	1813.33	1937.89	1252.74	2027.52	2542.32	2252.74	2565.87	1490.36	1391.57	1011.85	1776.1	944.958	1892.13	2495.81	-	-	5	1
848	M169T254	169.048	4.23823	1701.59	1748.11	1926.25	1286.14	1800.67	1488.74	2020.43	1933.06	5201.32	4977.79	1021.2	977.205	2051.62	1573.19	1274.3	1513.91	2072.59	2198.75	1635.07	816.937	1477.07	2823.32	1596.83	890.042	1548.19	1525.6	619.189	982.627	1366.76	1777.03	768.272	1833.56	1545.72	1621.49	4852.75	3411.42	1417.33	2272.63	698.323	1529.07	1186.04	1188.59	-	-	3326	1
849	M169T73	169.072	1.21962	9981.65	7070.16	17598.4	11658.7	7633.92	11721.2	9583.62	7448.29	24829.9	17515.9	7887.19	12153.2	15694.1	5660.62	5679.88	6726.45	14893.5	10172.8	13108.5	6103.1	14772.6	12691.5	15107.2	10292.4	7390.24	6117.76	11007.8	6976.94	9311.41	16678.6	23849.7	6720.65	6233.3	16386.9	11782.1	9518.17	13517.8	7956.04	8123.13	17450.1	8150.49	7414.91	-	-	9	1
850	M169T192	169.085	3.19203	7781.16	5549.87	5974.65	6584.54	6381.28	7656.49	7471.25	7227.06	9313.22	7874.24	8251.8	5549.35	4284.36	2848.12	3285.16	3167.41	2288.03	3936.03	9080.43	4176.25	16486.7	7744.92	9209.71	4272.75	3018.3	3379.36	4377.16	2249.36	3660.81	1922.34	9143.02	5640.12	3196.36	9902.18	20220.2	9413.43	5934.55	2872.74	4182.46	4167.4	5276.87	2500.6	-	-	3160	1
851	M169T62	169.085	1.03605	1253.64	3732.03	12012.3	1561.89	2401.89	2131.5	636.848	10645.3	2818.79	12206.4	2110.47	11589.9	8828.12	1004.43	1822.24	2327.31	11974.2	638.999	2174.35	10716.3	1666.95	10024.5	4071.97	14002.7	9020.78	2466.17	10767.7	1180.78	966.258	11129.6	2421.28	1063.36	2124.53	10221.5	15439.2	2605.27	13553.9	13133.9	2013.98	14214	1477.01	3064.45	-	-	5	1
852	M169T56	169.1	0.932633	2198.48	11121	4503.91	1608.31	1812.55	2461.29	1677.22	3454.16	1077.12	2425.11	2478.3	1214.02	2125.09	2142.68	741.169	1046.67	2608.92	1611.25	3421.66	1470.19	1785.55	2310.85	6581.09	2940.53	2598.54	4948.71	3371.34	1786.55	5380.41	825.065	1264.46	3731.02	1554.24	2913.47	2909.76	2798.52	2153.37	1807.71	3520.01	3877.57	2582.82	844.845	-	-	1	1
853	M169T64	169.121	1.06602	21970.1	12681	10461	10738.7	15239.3	10482.3	9220.79	8426.38	12095.3	23139.6	20150.9	9442.67	13302.5	6877.68	9845.36	8584.43	9700.75	10978.2	9739.29	8121.41	10917.6	19181	9451.79	10706.7	6669.41	10703	23134	8780.43	10045.5	9418.05	12481.2	10550.9	4584.52	9205.27	12751.9	12057.1	12621.1	13761.3	10736.4	10710.2	12135	13713.3	-	[M+3H-CO]3+ 532.319	5	0
854	M169T55	169.157	0.912433	1750.02	2046.18	1691.02	1269.94	1290.37	1198.87	1184.11	1862.16	1683.81	1548.47	830.266	834.001	1348.84	1589.68	869.588	1122.58	371.28	1136.4	860.237	1382.27	1586.22	1108.71	1474.67	1926.9	1451.93	1781.93	1800.12	1552.96	1001.83	1537.68	1578.58	1319.32	1543.81	800.647	1400.02	1694.43	1147.88	1495.34	1628.04	1075	1718.81	1728.85	-	[M+2H-H20]2+ 354.323	1	0
855	M169T287	169.168	4.78543	727.166	751.478	683.107	653.225	614.78	733.083	1018.41	851.432	899.802	1094.31	602.262	774.268	831.809	1018.28	714.249	804.022	749.005	676.425	567.005	715.315	781.977	768.152	985.116	748.167	825.437	762.136	773.2	962.988	833.398	856.625	886.52	730.141	684.505	865.707	608.111	758.201	791.779	770.134	779.738	793.418	780.976	920.983	-	[M+H-H20]+ 186.182	3385	0
856	M170T543	170.043	9.0498	1895.46	1668.46	1487.31	1820.05	1927.42	1797.36	894.61	1330.15	1223.95	1300.1	998.898	1664.38	1773.11	1485.08	990.15	1566.62	1541.91	1805.31	2416.91	1233.58	830.253	1377.83	1893.32	1907.25	1549.67	1352.16	1475.06	1425.3	1001.95	1866.2	1622.5	1782.73	1247.11	1918.36	1745.27	1978.75	1827.72	1604.08	1651.25	1932.34	3110.53	1755.48	-	-	4439	1
857	M170T57	170.056	0.955983	8061.24	1522.95	1621.98	1487.49	1269.75	1310.99	827.58	856.027	736.769	669.814	918.76	1164.77	1279.22	7198.05	2143.17	8083.54	1325.22	2282.88	1991.48	1083.52	1110.72	911.673	10566.1	727.144	930.598	2007.45	2099.47	1482.37	2273.71	1920.51	6566.22	1125.1	852.228	1268.86	1005.21	1129.03	1451.74	768.33	1916.59	1327.37	1565.1	1662.97	-	-	7	1
858	M170T379	170.08	6.31056	3707.34	3542.37	3315.2	3270.06	3338.89	3470.35	2946.58	3081.08	3058.06	3699.09	3545.36	3667.71	3416.5	2132.42	3149.9	2583.1	2882.12	2712.67	3779.33	3029.93	3783.94	3494.44	3991.91	3891.06	3122.34	3304.09	2917.56	3022.27	2327.41	2731.04	3219.01	2537.04	3577.05	3448.9	2985.74	3589.21	2851.82	2693.53	3548.18	2598.85	2939.93	4247.76	-	[M+H-H20]+ 187.084	3796	1
859	M170T177	170.08	2.95322	100297	81645.1	84100.8	81728.7	86890.9	77574.6	80011.4	76555.7	68897.5	65040.1	85414.5	68411.3	109536	61596.8	33521.6	41599.2	36933.9	31022.7	180415	42715.1	83927.1	71821.2	162915	84912.5	84909.7	87263	236359	148453	87674	58642.3	52160.8	101528	28222.4	46923.6	61471.1	27327.4	32067.7	48770.3	88092.2	38856	29737.5	49714.1	[48][M]+	[M+H]+ 169.074	152	1
860	M170T72	170.079	1.19856	7246.64	5975.43	4658.92	4373.13	7879.55	4438.46	3721.41	6314.27	13182.3	9741.12	5854.45	4716.8	6250.36	4148.24	4951.78	3727.67	3868.41	6526.8	5519.77	4396.53	5443.9	4616.36	5155.81	5662.82	5442.93	3888.6	6193.14	6170.75	5366.25	4288.29	9829.41	4112.58	5201	6121.22	5897.25	7233.93	5206.97	5828.06	5361.11	3810.8	4503.18	4902.75	-	-	692	1
861	M170T395	170.08	6.59008	1274.4	1152.14	1804.6	1600.77	1828.42	1228.88	770.542	938.373	1444.31	1379.15	1006.11	1130.88	997.813	921.441	944.609	2806.05	3244.18	1833.63	1165.4	849.879	1344.53	1119.43	1365.49	947.708	878.901	977.176	1063.23	1344.6	752.795	2612.44	1154.06	1256.81	977.203	1021.64	1744.67	1953.23	1589.03	890.855	1263.4	891.82	911.59	2794.01	-	-	1626	1
862	M170T530	170.08	8.83513	989.383	939.1	1134.5	837.922	992.807	805.611	707.13	933.191	839.019	846.497	789.534	724.272	1146.88	869.726	826.249	1115.4	758.728	616.096	991.081	747.66	950.577	1011.72	798.978	1162.4	1400.29	991.294	888.574	1199.42	893.619	683.679	763.2	1265.84	780.201	753.366	853.057	2400.21	912.8	898.59	960.297	1120.27	1146.01	804.022	-	-	3594	1
863	M170T56	170.116	0.939617	7895.46	6590.98	7470.06	6527.65	4685.96	6757.93	3026.01	7092.58	4778.88	5330.55	4187.46	6082.99	7289.35	7513.06	7778.9	8646	8923.37	9368.86	4803.63	6246.89	8216.78	5775.54	9617.08	6448.48	5573.02	7756.2	8137.93	6658.62	4994.99	8184.07	8139.46	6121.28	7362.96	8479.59	7712.67	10760.8	8664.75	10088.8	7739	9131.17	10182.1	15292.5	-	-	7	1
864	M170T331	170.116	5.52023	2205.64	2201.85	2284.35	2228.78	2415.95	2246.85	2240.69	3093.44	2180.4	1948.72	2664.32	2615.34	1640.93	1663.25	1746.56	2190.46	2308.38	2801.04	3886.17	2792.84	3799.41	3717.11	2028.14	3451.43	2296.39	2194.85	1772.36	2049.83	1847.41	2210.08	2096.7	4376.99	2751.7	2422.4	4150.27	3610.28	2023.16	2449.44	2576.95	2235.15	2838.29	2331.84	-	-	3901	1
865	M170T402	170.127	6.6994	1321.47	988.954	1027.84	1732.06	880.504	978.019	1372.41	1071.06	1224.69	1097.59	1312.22	1231.18	1171.07	1408.92	937.886	1041.67	754.6	866.562	700.637	1160.24	1535.36	1087.71	1220.92	1358.63	1475.6	1101.41	1494.45	2399.76	1019.33	3410.44	1848.88	1887.69	1380.98	954.288	1124.16	1264.38	1662.75	1688.26	1674.54	1269.17	1418.66	1027	-	-	4005	1
866	M170T55	170.153	0.924692	14128	14133.9	14202.3	12707.3	13367.9	14110	14100	12323.7	12880.2	15784.4	12721.3	15517	13023	13500.2	14930.7	11251.4	13001.8	12777.3	12657.3	13183.7	15014.7	11241.2	11611.6	20215.3	12250.8	16118.1	14192.9	13892.2	11343.9	12548	14642.8	12611.3	14467.7	12164.4	14900.8	13616.9	11809.2	16832	13849.3	16530.1	16268.1	15945.8	[49][M]+	-	1	1
867	M171T106	171.066	1.76255	6780.44	4599.98	4003.5	4218.68	5829.45	7074.95	1259.2	1092.45	1272.08	1130.65	1021.39	1065.07	3104.99	9437.59	9826.54	8331.06	4100.72	15756.6	743.931	1167.35	21332.9	826.994	8245.72	952.138	5658.77	6484.82	9770.18	12948.8	14086.3	12995.2	878.295	10649.5	1047.03	806.938	658.794	6185.39	9013.22	6821.81	8912.97	4659.81	9647.99	8402.8	-	-	2516	1
868	M171T434	171.075	7.23552	1881.43	1386.83	1728.55	1790.79	2021.82	1598.13	1182.48	1082.34	758.948	856.515	735.359	1137.35	989.824	1297.93	1742.24	1804.02	1875.04	2989.77	2389.91	951.625	853.675	2870.69	2185.11	1399.58	1468.82	1252.08	1034.53	1893.95	1902.64	1918.77	1663.78	834.9	924.521	1157.47	1307.4	1904.43	1760.76	1283.6	1590.42	1406.13	1634.85	2622.29	-	-	3763	1
869	M171T65	171.08	1.07687	1916.4	2256.53	1053.59	22645.3	22970.8	18626.2	26896.2	3693.45	16262.8	1035.12	1217.66	20294	881.931	609	422.67	14382.3	879.365	26901.3	2650.15	9404.01	995.456	2355.39	582.574	469.211	997.244	1128.36	1419.94	624.318	28241.5	26626.6	25479	21268.7	1177.84	1359.34	451.97	507.009	27548.5	1488.39	1769.31	848.372	328.197	23642	-	-	5	1
870	M171T177	171.083	2.95093	11594.1	8835.54	6145.94	5268.26	6840.54	8077.87	7104.54	9796.28	6718.57	2044.76	7162.78	7678.11	11846	5642.98	2887.25	3542.92	2820.42	1873.38	17256.7	4194.25	7564.57	11617	12855.5	9618.13	7505.73	6676.8	22538.4	12761	7436.2	6028.51	3475.48	11104.1	2437.2	5492.23	4243.57	2567.84	2976.19	5892.9	7505.43	5303.94	3978.5	2252.91	[48][M+1]+	-	3442	0
871	M171T109	171.1	1.81078	6616.91	5313.86	7985.35	6417.22	5610.6	6083.53	6735.51	5193.5	3948.12	4179.55	20330.2	3980.34	7337.81	8923.85	2235.31	7141.7	5834.94	4662.81	13698.6	3112.73	17869.7	6331.97	12514.4	8232.15	2587.7	3272.15	14314.6	10050.2	5768.02	3434.96	10125	8025.57	5147.47	4614.33	13659.6	6071.68	2988.99	3491.13	13045.2	3415.26	7416.71	9144.7	-	[M+2Na]2+ 296.232	65	0
872	M171T241	171.1	4.01775	8459.52	7954.04	12289.9	8260.11	10386.7	8827.04	3094.83	4909.04	2568.16	3767.37	16630.4	8839.58	5085.88	10291.4	2358.46	1621.45	6435	2388.7	26611.3	4702.25	13454.9	6587.55	5091.52	5723.42	6027.9	4566.64	9066.12	13132.8	6527.85	6583.73	5798.59	4967.56	4238.32	5723.86	5553.45	8489.5	2735.48	8732.01	11503.4	2679.96	4274.63	4608.65	-	-	1558	1
873	M171T128	171.1	2.12895	6143.19	3583.11	4602.22	3830.85	4579.91	3458.34	4356.11	3870.06	2875.6	2697.87	6289.83	3248.41	2876.85	3696.6	2245.49	3150.85	3083.79	2367.81	6625.9	2424.87	14691.3	4362.74	4039.98	3931.94	1921.08	774.316	4297.12	3734.89	1685.69	2075.38	3490.38	6795.7	1938	4464.63	4948.16	3131.61	2288.22	2719.78	3941.4	3259.57	3218.39	2907.48	-	-	2339	1
874	M171T56	171.1	0.929225	6917.99	6406.88	5327.06	4276.49	4952.41	6323.73	3139.57	5577.53	5828.3	4268.98	6381.08	6397.46	20607.3	6302.4	6723.31	15604.6	5985.35	8057.83	6049.06	6239.67	9625.57	5637.68	6028.6	4409.63	6469.59	5565.79	6809.85	7226.88	5433.75	6497.01	6562.35	9487.42	10778.1	7824.63	10622.9	25964	6494.94	9593.89	7933.57	9606.36	9447.83	4799.49	-	-	1	1
875	M171T76	171.1	1.26158	9630.84	11139.5	9224.58	9299.81	10699.2	9117.83	10085.4	7866.51	8020.86	9907.25	18257.7	10573.2	8578.67	9949.45	5145.33	6143.09	5445.47	5564.42	20831.7	8113.88	23162.6	13454.6	13715.2	13672.8	5697.5	5592.28	13100.4	13894.4	6618.11	7034.75	10900	16975	5627.88	11789.5	12508	9047.56	7320.21	8038.45	14359.8	8322.68	8079.34	7204.05	-	-	17	1
876	M171T532	171.111	8.86463	1579.64	1640.82	1681.77	1671.31	1567.25	1738.62	1440.64	952.661	846.27	1055.73	1250.44	829.011	1728.83	1817.98	1814.48	2194.88	1526.64	1346.12	929.379	1096.45	1903.32	1502.06	1488.53	1296.6	1689.61	1644.18	1502.3	1402.09	2221.99	1601.71	1053.16	2242.55	1216.07	1359.68	1000.93	1784.5	1990.34	2359.84	2287.58	1725.84	1451.17	2101.79	-	-	2022	1
877	M171T58_1	171.116	0.966383	3557.7	8458.42	4138.89	25179.8	7147.61	6730.58	6620.32	3630.92	5980.43	5972.8	3475.29	32233.7	3255.23	3902.83	1331.88	5825.56	3298.65	5417.4	3997.94	6737.1	3586.95	4267.48	5686.46	3197.18	4227.98	1847.46	6120.49	3559.23	3468.81	6168.08	6673.36	5101.6	2633.9	3384.08	3756.57	11754.5	2572.27	6236.08	5220.5	5616.9	9518.35	7649.39	-	-	7	1
878	M171T58_2	171.136	0.962042	23492.1	21671.9	17691.5	17915.7	18063.7	18138.5	23555.6	29665.9	31919.7	23088.9	18389.6	26243.7	19301.2	23357.9	20404.7	22044	23842	23553.8	26568.9	27026.4	30271.7	26780.8	27115.7	19075.8	24257.5	23755.6	26839	28895.4	24024.7	26747.7	25207.6	26002.5	27375.2	27249.7	24434.5	21302.9	24083.9	33468.2	26810.3	22009.1	23476.3	24091.9	-	[M+H-C6H10O4]+ 316.201	7	1
879	M171T75	171.136	1.24225	12463.9	5527.07	5240.84	12260.6	4832.39	11380.6	6706.55	8638.8	7427.55	6270.72	7816.65	5475.73	3677.74	12291.6	6517.33	6758.24	7339.13	6103.6	21527.2	5963.61	6797.78	5837.15	6243.08	12747.3	8287.55	7696.25	6229.97	16886.4	10823.9	6860.95	11745.5	6997.5	6828.16	12396.8	6589.72	4915.19	6925.11	13002	13576.1	8236.23	5463.23	5377.26	-	-	17	1
880	M171T55	171.156	0.920508	55.8219	342.449	990.942	746.273	236.941	924.663	425.708	2158.1	1370.45	1156.64	1066.28	1168.19	1319.24	1205.41	461.295	1063.08	1688.71	1297.98	981.768	17.8222	1672.31	1694.75	1020.61	280.502	1028.44	1513.68	1512.36	1551.86	377.182	1211.58	1156.62	1012.46	12.9698	1100.55	1135.55	1894.34	1426.67	1416.17	1285.35	1245.04	1003.99	963.288	[49][M+1]+	-	1	0
881	M172T541	172.059	9.01808	1174.61	1239.87	1047.26	1274.04	1277.73	1051.06	1416.36	2650.71	2175.93	1375.86	3472.1	2360.26	794.355	487.204	820.15	769.848	789.03	837.389	2816.99	1794.62	2396.41	2219.26	3249.29	1641.07	804.053	834.611	969.558	746.698	873.275	710.842	808.256	932.259	505.687	802.031	1791.69	606.684	902.223	416.156	398.295	722.854	717.407	850.487	-	[M+H-H20]+ 189.063	4076	1
882	M172T456	172.059	7.60618	734.71	567.806	667.831	606.351	664.31	696.423	707.762	1087.95	676.396	593.116	767.052	757.32	422.071	851.73	357.798	798.866	715.179	606.348	579.86	467.775	648.853	969.364	846.822	910.865	708.689	675.924	720.207	824.455	712.318	705.655	884.443	3669.11	709.458	669.6	996.637	686.646	670.646	482.92	719.892	743.3	763.477	479.449	-	[M+H]+ 171.052	3190	1
883	M172T245	172.093	4.08331	4975.05	3270.97	3666.39	4087.42	4002.45	4015.74	5429.01	4098.46	4548.6	4868.37	3803.5	3711.65	3960.25	4418.29	4198.5	3668.12	4982.25	4125.8	4356.68	4284.4	3117.38	4195.31	4139.43	3165.95	4329.65	3739.38	3470.29	3816.5	4287.23	4303.55	4163.89	4350.92	3532.47	4571.7	4078.81	4406.25	4426.07	4467.87	3869.68	4563.59	3504.2	4342.86	-	-	1343	1
884	M172T458	172.107	7.63765	379.141	425.754	391.986	417.481	309.753	306.504	381.686	797.877	453.055	399.035	261.969	404.686	361.454	374.54	501.409	505.451	446.414	437.006	366.531	539.575	337.573	406.203	875.788	440.688	350.603	441.76	502.206	399.55	311.025	544.626	929.264	543.425	455.57	337.485	474.453	309.737	286.385	455.901	727.82	545.214	479.726	641.569	-	-	3193	0
885	M172T58	172.132	0.9649	26174.9	46936.1	22711.4	22027.6	22645.5	19707.6	7898.51	24246	27975.4	15982.4	15078.4	46961.7	14804.5	30729.5	18071.3	32775.2	26682	43132.7	21623.1	14056.9	42040.5	20057.3	29130.1	19618.7	31131.1	47365.5	38845	37789.6	23484.2	30739.3	28307.2	27336.1	49393.1	37073.3	33737.1	33070.2	59140.6	46130.6	38816.1	47956.6	47673.3	18508.9	-	-	7	1
886	M172T104	172.132	1.73277	3994.38	4095.34	3018.28	5956.28	5092.74	3299.96	3768.56	5258.59	3258.99	3550.67	3270.12	3228.74	2718.86	3762.99	2321.16	2564.94	2751	2670.9	3402.95	2787.96	4148	2610.39	3268.38	2183.07	2473.32	2729.71	3387.74	2938.65	2826.84	5007.73	6253.41	3759.99	1315.07	3480.19	3668.21	3281.63	3614.86	7304.93	3547.43	4027.32	3998.03	3036.25	-	-	1434	1
887	M172T130	172.132	2.16198	2895.12	2515.33	4411.38	3515.24	2957.84	4884.52	2856.91	3824.95	3585.85	4030.37	2479.94	2930.02	2835.73	3010.64	1925.51	1803.45	2786.55	2715.55	3166.16	2533.3	3537.19	3178.2	2928.39	2281.52	3057.62	3703.02	3111.07	2585.65	3505.92	3796.58	2927.94	4315.71	3052.03	2432.99	3088.29	2662.49	2701.37	2879.65	4504.94	3200.06	3995.59	2194.25	-	-	3735	1
888	M172T59	172.168	0.9831	5806.65	5268.84	4224.65	4654.15	4850.2	3823.29	4066.1	3772.92	4209.58	3670.74	4859.3	4334.37	5461.32	2512.7	4914.94	3514.32	7904.47	4611.84	3286.61	3546.04	5003.27	5744.31	3830.86	7964.72	2126.24	5871.92	6092.13	4164.45	3165.06	3520.55	4314.47	3402.08	5353.35	4708.98	4770.76	3606.31	4175.78	4791.36	4546.67	4475.92	4307.36	5259.02	-	[M+2H]2+ 342.324	4	0
889	M172T268	172.205	4.47177	782.197	624.763	716.87	789.609	653.199	712.501	1176.47	948.38	1005.52	1104.24	879.302	784.5	859.295	990.112	846.364	990.385	645.426	753.205	868.066	727.398	806.424	758.718	872.92	734.492	895.795	717.863	728.212	761.241	821.709	795.348	766.972	777.821	813.212	752.405	762.053	874.234	734.435	908.186	887.496	891.44	791.548	857.996	-	-	2575	0
890	M173T465	172.905	7.74202	1077.78	1140.19	1124.32	1028.94	1066.16	1023.48	1119.4	1212.82	1274.91	1195.15	1486.08	1059.19	803.668	767.571	524.289	572.314	640.757	572.001	1913.71	1169.64	1477.96	1319.6	1228.21	1282.92	648.566	642.497	788.567	791.699	504.698	580.882	1296.7	1333.91	929.432	890.807	1182.34	1385.67	586.886	830.147	1090.96	783.366	731.778	643.7	-	-	55	0
891	M173T496	173.02	8.26253	889.518	925.046	862.852	823.515	826.248	848.132	349.954	438.625	316.686	463.423	521.762	345.867	909.676	536.853	1106.47	933.22	1182.47	1266.22	575.854	452.337	560.444	509.818	754.325	605.269	562.822	751.877	1078.2	1074.43	840.691	1367.08	482.62	1199.79	673.92	530	607.228	682.37	1478.73	1217.16	1404.75	826.706	470.494	1195.92	-	-	254	1
892	M173T271	173.098	4.52167	3690.66	2997.93	2453.5	2933.4	2667.49	2905.18	3654.98	4454.93	4240.53	3562.12	1809.13	4046.03	3551.9	3661.42	3312.62	4032.88	3287.17	2840.08	3172.15	2670.83	1916.1	2914.26	2388.66	2485.71	3466.24	3664.38	3399.9	3606.76	3187.41	2791.72	4475.39	2401.95	2604.12	3977.5	2172.89	2705.52	3605.94	3368.01	2907.76	3641.84	3749.08	3154.74	-	[M+Na]+ 150.109	1789	1
893	M173T57	173.095	0.941983	12136.5	9832.12	10677.8	2785.55	2295.77	1029	11738.7	1931.92	852.813	8313.25	6923.97	12043	9803.81	2237.37	10397.3	12594	1961.34	15052.2	4250.14	1086.93	2726.57	3910.5	1885.24	1911.41	3252.47	9941.47	23324.8	2854.56	11445	10720.5	821.982	14789.9	9253.37	824.807	3204.78	14901.6	1768.38	19242.5	4961.18	3415.87	584.048	1253.28	-	-	7	1
894	M173T78	173.116	1.2978	5764.68	6543.45	4753.98	4571.85	4399.02	4937.17	4588.28	5102.15	4015.51	4105.12	17755.2	4661.05	3665.31	15565.7	3188.31	2157.38	3027.51	3446.27	8994.03	5804.18	27456.6	9663.19	6869.45	9260.38	2709.54	2620.3	9254.09	6031.01	3237.71	10740.2	5176.67	7321.27	5531.99	16665.5	16549.4	4927.31	4445.88	4177.43	9364.03	4804.01	5131.52	4309.06	-	-	16	1
895	M173T239	173.116	3.99165	79946	39799.1	62603.9	80355.6	46266.1	76446	34807	31391.8	29390.8	27940	72821.8	44780	30286.3	47520.9	20816.4	10457	32399.7	16443.4	111636	16613.3	89164.7	85378	109483	40619.1	21634.1	18547.7	45488.2	82402	30614	41190.4	34688.4	65980.2	12357.3	53885.7	46918.2	31441.7	20343.6	32567.6	52911.7	11933.9	49374.1	19493.5	-	-	1559	1
896	M173T197	173.116	3.2898	26968.5	22876.7	12042.6	10950.1	11146.2	25076.4	32087.6	25020.6	22418.8	25314.2	59758.6	22075	15471.4	14867.5	7414.98	21821.2	8620.28	7451	78465.4	10941	85184.8	33879.2	17730.1	25418.4	7634.5	8952.31	16114.9	26449.9	4888.32	11095.3	9368.54	34569.4	5472.75	11283.5	43575.5	26699.6	8805	6877.21	22350.6	12112.1	5437.54	6429.98	-	-	2105	1
897	M173T254	173.116	4.2364	38725.2	34544.8	20368.2	32784	36681.5	27997.4	46977	31977.1	25288.9	22388.2	102991	13872.7	28668.2	22209.1	10605.7	6762.55	11038	13912	137263	12018.3	100341	28211	53451.2	38527.1	10179.1	13680.9	42351.4	36181.1	16902.9	12168.8	17029.6	24246	11146.6	38787.4	24905.6	26719.9	38605	22408.6	42748.9	22555.4	17861.7	7619.3	[50][M]+	-	142	1
898	M173T64	173.116	1.0621	3782.55	2821.22	3598.98	2774.06	3655.39	7567.43	3360.51	7286.87	4352.91	3290.17	5292.39	7146.75	3079.7	8294.72	2779.28	3194.97	3448.7	2777.48	9980.61	6728.01	10123.6	9835.1	8686.1	8618.44	2696.06	2861.63	8656.39	4210.69	3253.12	6718.38	3649.1	3832.83	3428.44	7600.35	9101.98	4571.22	3949.74	3066.55	9514.09	7860.13	3710.55	3740.55	-	-	5	1
899	M173T99	173.116	1.65476	5620.88	4264.8	3954.53	4685	4074.52	2823.2	10242.7	3703.18	10120	9350.24	9485.35	9121.48	3541.43	9895	1683.54	9598.62	2182.78	9184.32	7725.18	8352.27	13579.1	4134.31	4180.79	5329.69	9682.11	2235.61	8766.89	5451.7	10404.9	10404.5	3382.9	5014.76	3077.77	9293.7	6186.13	3030.12	4266.58	9305.4	4829.48	4845.36	3535.76	9976.45	-	-	2048	1
900	M173T75	173.131	1.24326	5644.42	4372.51	5215.86	7043.11	6425.44	5051.16	10650.2	5226.76	5839.53	4419.96	7678.71	4956.82	3989.24	8632.86	3251.99	7634	2557.98	2790.6	7476.1	4276.02	7933.21	7042.41	9600.69	10592.7	4490.8	4089.41	6247.88	5115.49	3374.23	4096.24	6822.14	7627.79	4628.22	4996.79	4810.59	4257.08	3971.55	7856.91	10736.8	4962.76	4505.84	3238.79	-	-	17	0
901	M173T379	173.127	6.31183	767.833	675.738	691.125	623.153	743.083	769.86	1632.1	1652.19	1841.68	877.3	681.774	1630.93	491.003	1661.54	1898.03	737.044	984.474	1347.09	1851.5	1738.19	872.618	1564.33	571.175	1895.43	1630.62	585.133	763.136	2737.43	1682.33	2577.98	366.058	532.389	621.47	1954.08	1920.88	388.433	1657.28	1736.32	1567.16	1670.47	1877.52	1545.28	-	-	3797	1
902	M173T55	173.132	0.914433	12755.1	10964.8	10744.1	11429.7	9859.3	9926.16	13013	12504	11250.4	7286.93	9457.17	12703.3	9868.31	13513.3	8573.55	14566.6	10710.5	14700	12661.2	14692.3	13854.4	16286.4	15072	12035.5	18777.3	7677.95	26159	19566.9	9690.88	10736.1	10699.6	18773.6	13057.8	14660.9	13228	14751.2	11871.8	18600.8	19189.5	17812.6	19585.2	12714	-	-	1	0
903	M173T348	173.163	5.79881	5688.73	5825.14	4919.76	5003.02	5583.47	4599.68	4888.93	12632.3	5328.18	4379.75	5165.19	6478.76	2974.89	4688.23	2097.05	3527.38	2791.08	1425.73	11898.9	4728.45	8659.21	7764.91	6951.18	7015.14	4370.58	1896.53	4138.87	3263.01	3337.58	2613.65	3815.45	5165.13	4316.12	6735.7	5648.51	6495.36	2605.23	3336.04	5657.98	4157.43	2814.36	2997.84	-	-	3987	1
904	M174T307	174.054	5.111	988.401	1356.92	1168.36	1326.94	1394.78	1099.1	1638.36	1511.79	1504.99	1530.53	1736.72	1610.64	1484.97	1003.85	936.188	974.54	827.707	692.236	2298.79	1219.63	1900.71	1299.26	1654.55	1847.44	977.986	1103.08	1517.79	1023.43	625.537	987.513	1551.39	2394.64	1586.98	1088.24	1090.73	1921.24	914.864	690.48	2688.42	642.539	1067.35	832.512	-	-	4537	1
905	M174T426	174.075	7.10468	594.987	512.885	727.379	652.181	671.253	586.15	448.421	724.603	502.586	603.665	468.851	563.112	633.529	525.716	894.196	919.878	726.014	908.508	563.207	597.497	590.52	482.639	495.349	585.258	538.65	594.4	597.386	637.918	814.418	629.093	581.122	821.601	566.495	488.15	567.863	518.622	774	720.587	704.48	576.698	602.132	895.206	-	-	2540	1
906	M174T528	174.075	8.79722	957.293	999.673	703.868	814.597	857.444	1271.57	913.471	1390.86	1498.18	906.914	524.094	1134.31	555.559	463.63	571.827	591.878	652.487	924.294	1625.48	810.901	1470.17	1528.66	1771.03	1564.21	587.828	690.244	518.848	1351.37	537.213	1444.59	830.118	1279.78	938.99	1289.54	892.621	1147.71	834.427	649.245	732.788	536.448	779.686	919.602	-	-	4393	1
907	M174T349	174.101	5.8156	1834.25	1684.83	1303.85	1218.72	1546.9	1177.16	724.424	635.83	3075.25	3173.56	2013.36	1412.68	607.905	712.883	587.685	771.8	1186.2	1304.47	1063.59	1319.87	690.445	1133.33	1876.78	855.312	682.886	665.516	564.636	1678.88	602.958	1819.31	2054.23	842.432	1245.9	946.196	3182.51	4199.85	859.844	690.048	637.781	562.762	597.577	1399.87	-	-	3988	1
908	M174T239	174.119	3.97973	7751.35	4020.12	6115.61	6274.38	5859.96	4764.64	4147.53	3888.88	2795.05	4112.53	7553.51	7168.43	3503.7	3617.74	3387.16	1234.52	2688.82	1915.17	10607.1	2199.05	11053.9	8515.9	1105.35	4065.75	2722.84	1856.97	4592.41	8176.06	5590.83	2391.89	3926.78	6423.02	1587.96	9503.75	4802.02	3175.85	1833.53	5852.14	5260.04	1355.74	4875.7	3082.35	-	-	235	0
909	M174T254	174.119	4.23228	3948.55	4209.96	5199.53	3817.22	3758.29	3679.02	4538.37	3390.58	2721.29	3635.85	10268.5	2742.01	2238.29	2869.75	1325.67	738.936	1327.16	2052.21	13677.9	2114.55	23451.4	2989.68	6082.31	3748.71	1549.68	1331.32	3943.93	3769.66	2133.36	1961.04	2549.07	5160.51	1007.79	3636.84	2321.05	2762.87	1840.33	2361.57	4251.48	2265.38	1998.91	1628.94	[50][M+1]+	-	3338	0
910	M174T458	174.123	7.63812	6185.23	5392.66	4902.18	4497.85	4744.74	5128.99	4235.53	4682.31	3850.71	4349.95	7174.24	4808.86	3697.44	3900.89	2519.88	4340.06	2746.48	2719.05	4488.27	5862.25	4211.42	9203.77	5280.37	6659.12	2722.32	1720.52	3801.91	4850.98	3088.84	3873.47	2700.63	12750	4926.97	3305.66	9484.51	12333.3	3118.6	5017.41	5186.47	4255.75	5808.98	3670.2	-	[M+H]+ 173.115	135	1
911	M174T55	174.135	0.912133	2290.1	2173.84	2192.21	2256.95	1527.3	1706.28	1399.78	1913.35	1936.72	1450.84	1962.32	1932.3	1362.79	1612.34	949.049	2047.7	2253.09	2503.28	2593.3	1151.81	2607.89	1970.18	1488.25	1500.47	2665.57	1431.62	3449.35	3306.96	2511.06	1849.74	1855.12	2631.73	1424.55	1393.28	1804.5	2588.59	1922.42	2729.61	3737.19	2712.17	2481.22	1247.74	-	[M+2H]2+ 346.249	1	1
912	M174T335	174.147	5.58273	1290.63	1348.11	1267.88	1348.29	2365.2	1273.76	3938.23	1096.98	1056.54	937.847	2488.09	1108.48	754.052	913.817	1269.9	1322.28	2842.77	1010.88	753.863	1401.08	1981.02	2976.1	2073.85	2542.73	1226.36	2501.6	995.595	982.99	1096.62	1868.18	858.119	1003.64	1361.77	887.237	1008.6	1162.18	969.949	1019.65	1400.65	951.976	1162.76	2344.33	-	-	3121	1
913	M174T320	174.148	5.33017	992.526	689.436	708.723	883.455	739.198	777.396	801.447	675.354	799.357	1041.38	720.518	730.097	786.458	1017.51	831.797	736.512	792.646	598.648	664.389	567.205	514.646	828.262	713.522	1210.25	711.113	794.237	577.882	731.356	793.582	504.574	887.824	776.818	1174.74	742.527	670.696	774.96	935.475	853.267	877.498	725.274	826.776	847.365	-	-	2783	1
914	M175T366	175.056	6.09437	3149.02	2474.3	2552.89	2485.49	2353.06	2255.67	9160.42	2142.29	1433.88	1206.62	1446.92	1296.51	1265.92	1879.88	2089.95	1515.11	1263.44	2374.88	7494.44	1142.44	9504.31	1178.18	2726.62	1802.07	1104.24	2118.34	1965.25	1260.9	1494.5	1118.51	2543.38	4030.86	1430	1000	2081.1	1300.71	15075.5	3415.95	1828.29	1894.36	720.101	1513	-	-	3038	1
915	M175T70	175.074	1.17085	10214.8	14541	10718.1	13340.4	10067.3	9521.55	10868	12788.6	8849.63	11351.2	9504.73	12176.2	13025.5	10467.8	7805.15	7991.81	9654.98	8169.55	8206.46	14992.1	13683.3	12810.9	18601.4	11931.1	10312.5	10551.6	14844.7	7187.19	14430.8	8473.1	9824.55	12822.8	11211.4	9251.59	12537.5	9870.76	10113.1	2171.07	17129.8	6611.6	14232.2	15564.7	[51][M]+	-	8	1
916	M175T71	175.11	1.19155	7044.39	4525.34	3337.24	3269.57	11923.6	3533.12	3452.12	3963.79	3405.57	3175.71	3432.08	10028.1	3171.43	3287.57	2987.76	11251.8	4071.48	10990.1	4298.09	8337.46	16704.2	4668.5	14748.1	2880.52	3834.15	3853.65	7863.15	4096.2	2994	11738.5	11092.9	4671.88	3426.18	3787.24	3079.83	4512.97	3470.18	4847.78	3757.56	3740.31	3734.26	13716.8	-	-	693	1
917	M175T53	175.11	0.890783	6087.27	5642.36	4559.75	4283.12	9257.71	4569.82	10129.1	4376.44	4779.63	11126.4	4288.7	12613.4	6255.77	5210.67	3662.02	12968.3	4010.44	10665.2	6063.8	10087.6	17900	6476.34	13591.7	2507.25	5606.98	4657.58	7685.67	5382.14	9861.81	11410.6	12288.8	7130.75	6357.04	4310.02	5365.61	5514.32	4127.03	5399.17	7633.95	7104.27	5073.23	11524.5	-	-	3	1
918	M175T456	175.107	7.59175	1151.31	1597.47	2356.26	2089.67	1513.21	1066.7	1213.35	1722.13	1924.66	1680.69	1803.59	1848.14	3273.76	1720.51	1840.29	1811.27	690.305	3585.75	1500.94	824.755	1008.05	1798.04	905.371	824.889	1826.56	1506.33	1107.68	1541.44	1735.9	1262.48	1680.29	1102.01	1768.53	2476.42	2010.34	2569.43	1645.78	1087.54	2269.46	2187.94	1806.75	1943.39	-	-	3193	1
919	M175T594	175.118	9.89287	13744.8	21118	24509.9	3753.9	36325.5	10400.7	4814.48	4033.76	2884.78	2491.98	2725.33	5653.47	3508.34	2305.87	2065.68	24568.7	56711.8	28297.4	4482.29	4754.14	6454.08	3001.4	19640.3	10622.8	4900.85	2101.22	4073.25	95463.6	4949.59	48760.9	7031.2	32466.2	1736.73	35932.6	7702.39	10273.7	4409.05	2080.12	15107.3	3526.9	3770.72	17406.5	-	-	154	1
920	M175T618	175.118	10.3039	9967.7	2527.69	3927.66	3827.12	5588.96	3947.26	1242.84	3513.81	1731.44	2389.91	2373.53	4463.02	3051.97	1412.56	2184.3	2385.51	4795.05	9470.76	2776.01	2490.05	2463.42	5701.92	5518.03	4981.9	1854.82	2820.24	2724.93	13295.8	522.45	12607.3	2983.78	3082.68	1751.45	24696.7	2618.35	6486.15	1023.08	2947.17	2279.3	3940.03	2544.28	9778.05	-	-	212	1
921	M175T56	175.147	0.936358	16687	17164.1	16792.8	16883.4	14870.3	13840	15902	13876.4	16211.8	15192.9	13212.6	15362	15509.1	13557.4	14815.9	17542.2	19877.2	14660.7	15238.8	13718.8	21693.1	14774.3	22173.3	17022.6	18193.2	16329.8	21126.3	16958.5	13923.6	15829.1	15706.7	25119.2	16190.8	21603.7	18450.8	19347.9	11250.6	18382.9	18437.1	16449.3	18148.5	22977.3	-	-	7	0
922	M175T76	175.147	1.27218	6401.09	2836.56	1295.01	3213.82	3261.6	5984.99	5417.86	5996.34	4571.18	17300.7	4757.2	4856.67	4006.76	3212.98	3725.53	2384.52	11576.4	3307.76	4923.52	4654.25	6051.56	4555.07	17294.9	3988.95	5509.05	2803.25	3793.63	3801.98	4091.56	3068	13486.9	12488.1	2411.5	15237.1	4246.65	3616.01	11644.1	2802.1	4312.09	6343	4793.95	13253.3	-	-	17	0
923	M176T440	176.054	7.33288	2448.29	3439.72	2805.29	5030.21	2840.04	2378.31	2239.93	2839.63	2563.93	2317.74	4877.92	2371.64	2248.28	5083.78	2853.84	3089	2375.34	2537.6	1579.96	3150.5	2788.4	2665.24	2396.9	2537.26	4361.36	2780.9	2287.81	2374.18	2383.53	2004.5	2644.76	2232.74	3039.6	3232.91	2212.2	2046.23	2376.22	2591.14	2636.9	2642.45	3038.71	2332.96	-	-	2658	1
924	M176T169	176.054	2.81155	7024.92	8173.1	6161.68	3652.96	2938.59	4294.63	4168.58	10262.3	3677.85	5434.9	4812.55	7932.86	5543.06	3648.44	3675.8	7204.84	11021.1	3176.67	2545.86	1864.55	18012.8	6170.33	3982.81	5677.34	26933.6	7195.09	5766.02	6650.01	5554.58	7623.67	5386.85	4532.55	5778.46	3107.37	3260.63	2741.36	6403.73	7033.52	5173.08	5276.24	4795.86	7170.83	-	-	2131	1
925	M176T78	176.061	1.3015	1111.42	2721.04	1516.66	1703.02	1984.9	1752.99	2690.89	2393.01	1865.15	2001.52	3530.88	2065.89	2141.8	2311.33	2052.58	1862.16	2354.65	1673.96	4409.46	3258.65	2530.13	2933.19	3794.61	1983.89	1806.84	1976.87	3185.09	2605.85	1717.19	1701.85	2487.7	1584.62	1985.6	1127.88	3029.95	2870.9	1700.09	3303.28	3127.43	1139.1	1612.47	1659.16	-	-	16	0
926	M176T214	176.069	3.5701	677.367	528.558	601.335	1333.04	1384	896.871	431.303	3367.32	2546.16	683.304	923.69	460.57	1487.26	2548.59	3294.37	3047.01	3321.13	2948.37	3646.42	2273.32	2164.2	1904.54	2109.97	2121.46	501.678	3257.55	2286.81	1963.02	625.145	3458.05	3522.58	1442.27	2303.36	2711.64	1353.23	2389.12	3393.53	3123.69	2583.74	2990.38	3565.37	3926.12	-	-	4313	1
927	M176T70	176.078	1.1596	692.157	1544.94	1434.11	1369.86	1415.38	1264.55	1623.24	1913.88	1870.87	1074.84	610.85	1278.57	1143.01	1422.48	1156.4	954.946	1336.71	953.362	825.876	1746.19	1809.74	1203.36	1400.04	1796.85	916.35	1306.68	2042.44	606.926	950.057	1437.19	1231.24	1447.47	1312.35	1287.12	1833.43	1232.57	722.823	1504	1865.48	958.202	1750.37	1344.73	[51][M+1]+	-	554	1
928	M176T543	176.091	9.04702	2707.37	2756.03	2016.87	2464.75	2763.88	2400.79	1678.99	1838.16	1625.25	2190.1	1474.69	1705.78	1946.34	1639.53	2715.45	2995.23	2739.8	3233.18	2311.51	2404.61	1485.58	2348.31	3268.65	2891.4	2362.16	1955.03	1660.14	2005.46	1940.72	2825.9	3002.56	3070.3	2520.11	3289.81	2204.92	2555.71	3291.2	1643.32	2710.32	1903.84	2557.35	4006.41	-	-	4433	1
929	M176T516	176.091	8.60725	745.763	1334.51	606.411	552.367	487.492	497.705	455.409	754.479	966.549	929.054	798.881	664.26	837.393	1136.31	698.124	753.667	571.091	699.919	814.7	1146.88	1101.17	1042.96	625.513	1383.58	701.779	581.284	1272.03	1844.28	1271.55	1744.79	668.117	1154.71	1060.98	570.051	1162.79	1171.57	1564.9	551.178	1283.68	1037.99	670.319	935.654	-	-	2892	1
930	M176T72	176.106	1.20805	2605.51	3695.9	3440.6	3726.38	3684.34	3625.58	1159.35	3502.26	1257.47	3947.24	2468.67	2311.79	3770.92	876.242	338.618	664.114	2954.5	752.153	2329.84	1049.01	655.784	976.634	2559.29	622.125	3524.29	3568	3928.47	1428.43	651.981	533.074	3332.75	82930.8	2652.56	3503.17	969.494	4011.4	568.345	3167.44	3793.96	2756	740.187	759.015	-	-	694	1
931	M176T508	176.127	8.46293	1909.61	2125.86	2446.22	2045.69	2111.26	2111.18	2025.87	1245.02	1093.82	1537.58	1272.54	1121.93	2600.49	1793.16	2249.58	2716.07	2484.35	2972.74	1660.09	1758.96	1597.8	2723.59	1657.17	2123.78	2313.86	2436.35	1570.37	1951.38	2567.89	2425.74	2364.13	2034.45	1863.41	1932.06	1628.2	2154.61	2964.65	2054.73	1951.53	1682.48	1937.78	2587.64	-	-	2891	1
932	M176T112	176.127	1.86896	1294.66	2321.89	1672.44	2017.96	1724.87	1326.12	2466.61	2588.64	1833.96	2531.85	1994.84	1295.8	2085.43	1377.52	1641.71	1070.04	1244.34	841.352	1863.19	2470.03	717.555	1160.55	2192.03	1274.45	1903.89	1204.01	2395.01	1779.57	1984.67	2834.19	1619.51	5539.59	1244.14	1643.82	2262.38	1000.43	2267.03	2296.64	2451.93	1726.43	3165.98	1899.17	-	-	3073	1
933	M176T448	176.127	7.46903	1255.5	934.676	1122.78	475.628	921.265	703.327	1551.24	1227.94	1469.18	1316.4	1155.08	1419.38	1409.5	624.011	704.046	1148.73	962.398	1034.91	981.567	1866.07	1712.25	889.514	1396.83	1283.7	831.147	947.984	750.476	837.455	905.532	929.118	1916.33	4818.96	1236.17	1676.71	781.78	1064.96	1326.23	894.162	1152.58	819.367	801.595	1034.2	-	-	2219	1
934	M176T57	176.15	0.945383	2577.49	2853.11	2321.35	2967.65	2350.73	2842.62	960.972	3162.9	3565.7	1873.7	3064.53	2313.13	1143.2	2783.78	2305.5	2160.27	2429.24	1798.23	2486.92	2647.17	2025.89	2088.84	2428.28	3246.89	2731.12	2472.3	3290.81	3132.19	2605.71	2364.72	2442.84	2737.36	2518.41	2121.17	3170.08	3359.5	2338.51	3421.23	3052.75	2549.06	2931.51	3471.95	-	-	7	0
935	M177T465	176.874	7.7418	123352	108016	109608	111955	117895	116806	124288	112850	121734	122558	156382	122848	75251	71298	56226.7	68485.6	70910.9	61940.4	146831	102479	134756	130002	131835	140314	60079.4	61439.2	97639.8	80647.7	56343.6	73796.3	106850	131809	101138	108032	122573	148285	60834.9	84854.4	116516	93680.7	91821.1	75325.4	[52][M]+	-	55	0
936	M177T300	177.042	5.00692	2595.19	3499.68	2952.56	3506.17	3247.78	2788.63	4543.09	3566.23	3690.55	4077.08	6293.29	4483.81	1973.16	1748.15	1374.42	884.109	1341.34	666.387	6212.5	3127.28	5931.66	5216.05	4845.41	5551.31	1505.41	2174.44	2474.82	1964.82	604.364	1385.15	3820.55	2866.39	1191.22	3272.44	2571.36	5334.31	767.018	2038	3680.1	2121.84	2606.86	1355.67	-	[M+3H-CO2]3+ 572.083	108	0
937	M177T371	177.053	6.18288	4909.18	5110.58	5332.36	4397.61	4239.94	4410.49	3605.91	3736.07	2850.32	3980.74	4531.76	3661	3708.49	2918.34	3474.97	5205.52	4883.42	5904.95	3061.89	3391.88	4124.32	3127.35	3831.31	4338.21	4557.54	4789.66	2924.68	4336.01	5501.97	6302.31	3878.41	3620.18	4129.71	4389.36	3020.75	3486.98	7301.95	4248.53	4609.49	3510.57	4856.04	6562.89	-	[M+H-C6H10O5]+ 338.102	115	1
938	M177T73	177.053	1.21148	12882.3	16902	22899.2	20715.6	20632.6	24175.7	24313.5	16766.1	14391.3	25890.4	16576	16772.7	11590.2	9171.78	10517.2	15740.3	12354.5	15203.9	24578.9	18279.2	16412.3	25284.1	22542.5	10999.6	13310.3	23041.6	11981	17935.3	10453.9	11599.6	12967.8	13358.3	10739	14265.3	11611.5	24201.1	9419.27	12534	10731.6	8888.42	9795.35	10627	[53][M]+	-	647	1
939	M177T256	177.053	4.26348	3631.74	3434.28	3456.87	4750.57	3960.45	4875.08	3247.99	2869.2	3333.44	3683.53	3573.88	6281.12	4945.26	2608.81	2844.62	4529.37	4199.89	3063.61	5403.28	3917.57	4627.98	4867.11	7073.54	3787.8	4241.51	2896.49	3821.3	3994.43	3041.41	5301.44	2902.49	5756.64	3219.25	3142.22	4983.18	4195.03	3168.34	3106.27	4007.18	2746.56	4421.92	3317.16	-	-	2835	1
940	M177T279	177.053	4.6546	3008.86	2453.67	2849.01	2924.22	2969.88	3008.61	2547.24	3077.72	2316.24	2363.31	2751.49	2440.67	3347.45	2299.41	2353.66	2760.74	2811.39	2551.45	3142.4	2105.62	2016.86	3016.04	3008.4	2436.49	2687.72	4400.36	2168.94	3053.35	3550.83	3278.95	3025.28	2487.19	2165.36	4723.22	2734.91	3410.25	3883.58	7399.78	3640.42	2162.76	2672.8	2901.42	-	-	169	1
941	M177T137	177.053	2.28027	10044.5	3762.34	4027.68	3452.97	11025.9	9394.83	3535.33	5235.86	7445.75	12323.8	18290.2	11223.1	3346.39	4084.35	3162.32	13190.1	2885.03	10103.9	3328.8	2594.35	14500.1	8364.12	10951.5	8927.3	14321.4	3868.36	6193.94	3538.55	3256.27	12935.3	6474.49	8307.14	3608.31	3859.5	3525.99	8498.33	4324.9	2716.66	3052.29	7955.42	7559.52	13171.7	-	-	4084	1
942	M177T55_1	177.053	0.909567	3926.29	3980.66	6460.76	5872.59	4523.11	5277.31	4036.6	3129.18	3191.71	4348.51	6789.09	3347.14	5713.84	4157.15	4516.06	3583.74	3487.33	5955.4	7585.9	5770.12	4441.6	7590.18	2913.37	3420.66	6750.08	5160.04	5424.65	4432.64	2928.21	3772.33	3424.35	6263.24	3083.74	6674.94	5803.27	7081.32	2639.52	3692.34	3749.67	6157.1	3547.34	3225.36	-	-	7	1
943	M177T56	177.09	0.927142	4622.27	4160.59	7068.73	4374.07	2557.47	3132.43	4822.62	4131.6	3242.54	2907.22	3902.76	4181.46	6942.21	1668.3	2216.37	6386.7	3411.92	1738.24	6215.54	3351.79	7650.45	5281.45	4696.44	5108.32	2969.74	3676.88	962.096	2159.79	5227.07	1988.59	2739.16	2772.26	1673.56	2653.35	3548.55	3536.83	3080.52	1463.6	2451	3735.39	9155.71	5731.6	-	[M+Na+2K]3+ 430.345	1	1
944	M177T72	177.09	1.19377	3797.38	3012.96	17283.2	17219.9	3081.88	3371.1	3698.12	3036.52	3662.93	18300	3178.3	20373.3	1915.46	2927.3	3498.24	2969.06	2586.33	13583.7	19368.8	3008.61	22826.5	19518.8	3670.29	12730	16737.9	2921.88	3245.16	3251.63	5012.08	16290.6	3123.58	4836.56	3296.51	3406.26	3726.04	3209.38	2128	3489.55	3371.9	11916.3	2832.71	12509.5	-	-	695	1
945	M177T103	177.111	1.71962	81002.8	83933.6	69460.6	67548.4	114948	79491.8	102072	85882.9	87546.4	96720.3	64105.5	77495.6	78854.5	62737.9	77512.2	77110.4	70806.1	72233.3	74038.3	75379	99094.6	65227.1	76701.2	52137.3	74635	79732.5	146654	68980	71068.3	82146.4	75948.2	76720.8	56518.8	77867.6	82026.3	82676.6	139468	88199.1	72138.1	73292.7	78553.7	80156	[54][M]+	-	1449	1
946	M177T397	177.111	6.62378	4514.23	4070.44	4155.4	4064.42	4608.24	3895.95	1786.81	2702.35	2664.46	3629.75	4843.09	2956.96	4734.81	2337.68	3321.2	3819.23	2813.66	2813.37	3561.54	3192.84	3187.49	4681.68	4731.53	5453.51	4773.1	3114.79	2823.06	1916.14	2923.74	2705.26	4379.18	5580.14	3878.87	3845.14	4843.4	7526.18	6311.32	3115.43	3739.28	3673.82	4135.03	3916.88	-	-	3805	1
947	M177T57	177.126	0.9456	17443.3	9829.53	6021.83	8167.5	8730.34	5019.93	3453.87	4969.31	7041.98	3246.94	6884.96	6784.91	4729.57	5329.7	10829.7	7448.68	4023.04	8215.06	8208.48	6812.45	9963.19	16302.1	8569.31	16336.3	6179.43	4578.77	8638.03	9299.7	6693.25	7688.96	5720.09	14896.3	4161.1	4998.14	7587.64	6729.51	10170	11869.4	8271.71	7449.52	7195.17	6171.18	-	-	7	1
948	M177T77	177.126	1.27543	12454.9	3897.83	4313.71	6366.58	4179.65	4321.56	4522.62	4059.97	3759.95	3567.74	3890.95	3901.5	3781.01	5575.16	10517.1	7845.92	2804.34	3349.22	7419.74	3822.1	8495.08	13412.6	5182.31	6032.94	3368.31	3212.39	5580.19	5028.74	3568.94	2676.57	4289.38	13746.7	2187.29	4095	5180.19	6039.26	3788.4	4181.71	5364.58	4130.97	5647.98	6701.42	-	-	17	1
949	M177T234	177.126	3.89868	4001.63	3565.68	2393.69	5259.45	1846.99	4105.19	4025.46	1332.05	2302.48	3356.68	3250.17	1323.74	2578.91	2038.02	3199.08	3391.21	3070.47	3074.21	5895.43	1347.76	3795.34	2299.3	4707.65	3671.77	3958.54	3325.12	1911.82	3983.27	3050.15	2603.15	2237.16	5085.64	2868.41	4879.25	2008.04	3875.14	3674.27	2091.54	4508.26	3981.48	1626.04	3573.86	-	-	1517	1
950	M177T163	177.126	2.71567	3017.77	3129.69	2412.52	2067.74	2426.26	1740.25	1834.44	2778.93	3104.71	2921.52	2480.84	1608.52	1590.12	1985.81	1072.42	2612.01	2782.42	1343.13	4834.55	2566.92	2291.08	2310.53	3443.99	1120.09	3069.54	1162.26	2496.72	2722.92	1215.05	2892.97	1383.36	2791.75	2476.03	2184.88	1668.51	2029	1579.79	1700.1	2680.59	2208.66	2932.44	2790.7	-	-	3293	1
951	M177T180	177.126	2.99346	3489.77	5453.16	2966.82	1917.76	5272.02	5106.32	5749.13	2703.28	5356.48	7370.26	5293.2	4039.08	2548.55	4155.07	4271.01	3508.8	2589.39	2200.08	5984.47	2538.43	7018.64	5087.5	10789.2	4181.78	5812.91	5572.05	4391.93	2843.3	4184.8	4760.4	3060.66	8213.65	3855.67	5192.44	4107.38	4970.28	2537.37	4310.63	2265.07	4635.96	2661.35	5015.32	-	-	2308	1
952	M177T55_2	177.163	0.924217	11434.7	12411.5	9862.66	9813.15	8644.61	10509.9	10200.7	10956.3	10361.6	10594.6	10511.1	10196.9	9563.29	12073.6	10965.3	8371.92	10553.3	9737.42	11567.8	8924.2	14135.6	14578.9	12018.6	12632.7	10850.2	10161.7	14346.6	12612.2	9171.63	9277.7	10818.2	16036.2	10158	9162.25	10526.9	10511.8	10086.1	14464.7	11827.7	14716.3	9872.53	10464.4	-	-	1	0
953	M177T75	177.162	1.25618	2656.4	2359.43	1563.68	1787.77	1635.04	3582	2072.68	2194.2	2070.06	1817.73	2653.8	1752.51	4025.39	2380.52	3347.96	1708.46	1165.87	1458.22	2642.41	1679.43	3819.91	2198.7	2226.66	3053.35	2058.66	3664.3	3183.17	2406.87	1494.08	1827.4	4205.67	3071.95	1835.19	1854.9	4548.56	2077.89	1845.51	2579.58	5634.27	1558.46	2071.84	1134.81	-	[M+H]+ 176.15	17	0
954	M178T465	177.877	7.74725	1466.92	1191.32	1217.15	1320.32	1266.66	1326.81	1477.41	1219.47	1367.68	1399.46	1781.58	1455.45	917.236	869.759	664.358	820.453	846.978	732.918	1634.43	1271.46	1470.66	1364.56	1424.69	1695.65	717.993	735.159	1073.09	994.12	661.246	871.457	1180.89	1406.23	1226.33	1147.31	1388.72	1777.29	741.08	897.9	1300.34	1047.33	1094.31	879.021	[52][M+1]+	-	55	0
955	M178T369	178.049	6.15108	3644.16	4028.03	2443.65	3652.49	4034.69	3570.43	3619.6	2871.97	3345.69	3566.1	3119.76	4898.84	3442.72	2492.35	3075.49	3274.9	2561.89	2569.85	3752.88	4726.39	3841.84	3612.55	2922.01	3392.34	3211.07	4176.83	2373.16	2134.34	3284.88	2681.7	4255.09	2783.59	5161.71	3723.82	3182.99	3399.09	3049.04	3159.75	3778.65	2910.29	3267.45	3197.35	-	-	4455	1
956	M178T73	178.058	1.21118	1538.13	618.201	2284.76	2690.53	2896.91	1408.26	2885.34	1003.41	1589.05	3790.04	2393.61	2252.88	3135.8	2578.91	2827.69	1386.27	714.423	2185.01	3365.79	1837.01	2116.75	2334.18	2521.35	2082.7	2158.11	2454.48	1720.57	617.842	2387.27	2128.87	1837.88	1949.93	2259.98	1964.65	2261.25	1875.13	1217.59	979.475	1319.09	996.785	2395.41	1106.57	[53][M+1]+	-	9	1
957	M178T453	178.069	7.55652	3377.49	6373.03	4181.61	5275.08	4204.9	5011.75	3506.26	3593.2	3851.12	2904.61	4529.71	2459.02	4596.36	3561.29	3105.5	5300.5	5629.08	4668.49	3217.8	5078.54	4775.18	6053.78	3423.32	3195.86	4083.82	3686.15	4322.4	5598.65	4040.8	7687.86	5163.25	4709.69	3784.68	3218.67	4295.92	4577.77	3493.79	3530.42	4618.99	2617.81	4211.68	4211.4	-	-	1750	1
958	M178T406	178.07	6.76913	4650.9	10127.1	4726.7	2448.18	4142.37	9151.35	4144.43	5797.14	3590.91	8673.55	4615.3	8704.98	4026.21	3497.42	4036.03	5179.74	3792.71	10632.2	2599.45	9605.27	3361.77	10791.1	8133.34	4564.86	2900.78	10196.7	4186.76	11770.6	4945.33	12000.6	8538.29	4652.13	4527.55	4488.14	3476.44	3026.56	4025.23	9478.1	8076.06	7502.98	5662.37	5309.34	-	-	3855	1
959	M178T63	178.077	1.04975	1389.88	1348.34	1618.97	1420.26	2187.2	1920.41	1599.53	860.706	1261.46	1470.35	2217.69	1786.29	1088.44	1575.53	1763.05	1985.83	3681.94	1124.99	2618.95	1451.2	1164.46	5234.97	2150.27	4241.56	1504.35	2447.75	974.467	1995.48	1755.35	2041.61	428.248	7307.93	485.174	951.513	2129.03	1860.99	1688.62	2186.8	4611.47	2469.09	1744.14	813.113	-	[M+3Na-H]2+ 288.192	5	0
960	M178T188	178.106	3.13997	4224.49	4435.65	3488.21	3811.37	4065.25	3444.95	3423.64	4461.05	3716.39	5330.78	2572.04	2630.85	3536.38	2465.44	2441.27	4469.36	2263.44	2542.02	2659.03	1588.58	1773.7	2249.63	3161.79	3091.63	3008.19	2735.7	2717.06	2397.55	4246.27	3029.6	3004.66	3003.7	1764.25	2672.63	2432.13	3270.73	3011.04	2421.12	2856.37	4592.24	3329.27	3916.57	-	-	2432	1
961	M178T103	178.114	1.71754	7963.59	6929.75	10299.9	5760.57	10732.7	6373.93	9405.92	8054.69	6845.32	8126.84	4397.02	6831.62	6806.07	5768.43	6063.09	6416.75	5756.49	6470.79	6082.69	4890.04	5778.12	6667.55	5943.31	5111.29	12251.8	7644.56	13154.9	11095.9	7954.35	7151.62	11528.9	7074.02	10084	7262.91	7456.42	7848.87	7881.35	7869.67	5567.21	6852.37	6021.74	6485.97	[54][M+1]+	-	1450	0
962	M178T342	178.121	5.70172	7238.64	7508.56	9283.24	11670.7	9767.97	10802.5	6626.37	5891.6	7287.33	7447.88	8311.39	10313.3	6976.06	7653.64	12001.5	8421.19	6185.58	7335.74	13743.1	14497.7	13733.8	5226.6	6761.79	9926.4	7924.18	12959	8635.63	6212.77	5123.05	11054.2	7991.15	6156.46	10147.2	9291.63	6727.02	5220.78	10778.6	11580.9	7078.47	7969.45	9751.51	6339.28	-	-	2803	1
963	M178T289	178.121	4.81931	4501.18	2747.33	5341.38	1871.14	3156.47	3541.8	3679.31	2886.82	2819.72	3277.15	4458.9	4259.52	3567.57	3579.46	1842.49	2508.66	2454.66	4738.84	3621.91	1421.38	3082.5	2616.2	2748.72	1508.09	3478.85	4331.79	3040.71	3887.82	3843.68	5265.16	3988.85	2891.84	1376.65	3270.12	3145.96	2569.2	3288.84	3304.31	2878.94	2694.51	1473.6	4311.69	-	-	4469	1
964	M178T316	178.122	5.26092	1288.33	1092.13	1611.52	1391.96	1237.16	1350.22	1192.61	1306.99	1276.24	2191.15	1482.58	1391.74	2896.15	1152.9	1217.09	1610.2	999.999	1137.01	1411.08	1616.83	1268.67	1873.03	792.373	1453.15	1268.87	1147.64	909.65	1117.36	1258.63	1082.29	3074.66	1416.63	1334.55	1337.82	1212.35	1086.13	1564.39	1310.96	3301.36	2280.74	1617.79	1303.3	-	-	790	1
965	M178T55	178.166	0.924433	1694.58	1615.44	1571.52	1644.83	1439.55	1965.98	1864.1	1405.8	1580.37	1777.69	1531.73	1575.99	1445.28	2507.06	1524.94	1364.06	1796.4	1719.73	1378.54	1517.77	2072.98	1887.87	2100.67	1604.33	1771.54	1576.24	1963.61	2354.78	1504.69	1321.9	1969.36	2434.4	1739.76	1433.92	1620.95	1089.37	2125.76	2542.19	1941.75	1772.56	1657.05	2039.68	-	[M+2H]2+ 354.323	1	0
966	M179T465	178.872	7.7418	25569.8	22060.1	22598	23002.1	23183.6	23536.1	25456.7	22516.8	25212.5	24772.7	31951.1	24740.4	14993.9	14392	11331.4	13048.5	14442.3	12730	30018.1	21246.9	26410.6	26032.7	26621.5	28163.2	12383.3	12467.7	19427.7	16704.2	11542	15201.2	20963.7	26436.5	20342.8	22164.6	25885	29888.6	11935.5	17315.5	23099.5	18639.6	18713.7	15067.3	[52][M+2]+	-	55	0
967	M179T300	179.039	5.00617	2466.35	3570.72	3233.97	3587.83	3249.06	3039.75	4885.33	3323.74	4155.11	4539.59	6679.1	4830.92	2227.01	1811.19	1589.62	999.063	1356.81	837.857	6144.16	3294.98	6300.64	5340.63	4785.69	5593.57	1748.41	1641.36	2430.3	2201.26	673.026	1686.27	3874.65	3393.24	1762.3	3365.76	2849.25	4916.36	703.377	1500.75	3971.43	2174.05	2679.49	1410.95	-	-	108	1
968	M179T418	179.053	6.96105	3000.5	5390.7	4800.87	2090.19	8845.25	8864.81	4376.06	2505.04	2237.53	4740.23	8924.42	4911.34	3147.69	1274.56	3256.2	2889.33	5450.05	9492.31	1305.91	10563.9	4672.24	10073.8	8454.51	5216.99	8873.94	3535.82	4108.53	4214.73	9074.02	12512.9	10533.1	3862.51	5649.86	4069.8	2342.88	1778.79	4693.47	473.88	8315.38	7996.73	3830.23	4869.85	-	-	295	1
969	M179T73	179.069	1.21317	29716.6	40526.2	63595.6	46039.8	40706.1	43020.8	47890.2	41628.6	75164.7	53009.8	33808.9	42785.6	41063.4	26170.1	39029.2	31837.3	59459	35459.9	34004.9	43279.3	35899.5	65190.9	75413.8	33407.2	42944.7	82530.6	41120.6	59567.6	38616.7	35994.2	42829.4	32669	33564.6	50555.4	48117.3	61783.5	55379	27147.8	38067.3	26375.6	35177.7	38876.7	[55][M]+	[M+Na]+ 156.084	9	1
970	M179T405	179.069	6.75225	1887.5	847.152	1006.47	1011.1	909.364	1007.18	743.797	817.887	704.96	671.479	889.35	561.806	1164.06	1005.27	820.341	1039.73	1190.24	993.422	792.864	553.15	625.993	1004.58	890.979	1214.59	1011.08	810.742	932.767	802.31	830.702	855.4	964.855	1261.57	657.185	844.749	1069.45	1099.49	1227.85	1013.1	1450.79	1130.22	1040.92	988.138	-	-	2990	1
971	M179T120	179.069	2.0077	7452.15	4774.17	5131.83	3470.77	15845.8	4808.45	5375.67	20160.2	4914.2	5257.82	16859.6	5280.26	4719.74	3618.36	4687.52	3143.6	4002.69	4639.1	11895.6	4430.87	5562.12	4971.3	5750.55	12577.3	5908.85	5796.96	5962.28	6026.25	4349.95	4645.07	3752.01	4947.32	9182.05	5793.08	4722.02	5229.37	4448.06	3098.67	4468.43	3785.65	12710.1	5123.93	-	-	4122	1
972	M179T61	179.105	1.01113	5623.18	4158.2	7416.71	9904.52	3361.07	11120.4	4890.68	11883.3	5289.79	3401.29	9560.99	2744.12	2704.17	3569.15	6489.56	10573.1	2232.03	4332.84	10924.7	3100.52	12083.1	3480.61	6790.4	4291.26	10721	6678.76	3248.83	10648.7	3045.19	4481.41	8245.93	4614.32	3627.08	3727.04	6236.01	9575.35	4006.92	2432.06	5320.18	6241.41	3189.9	12092.5	-	-	461	1
973	M179T147	179.142	2.44176	2989.61	6608.79	2586.74	3908.95	2832.21	2441.26	11922.5	5228.03	9777.31	2874.39	3201.46	11371.9	9552.83	2892.81	1375.62	1835.83	1814.36	1695.75	14835.6	8553.67	21049.8	3864.94	8581.16	2011.4	1714.24	6867.87	2505.04	2124.64	1651.24	4293.58	2437.32	2953.4	1984.19	3234.54	5956.64	4044.21	1786.6	2927.92	6944.34	2749.13	1882.92	3947.94	-	-	4560	1
974	M179T75	179.142	1.25175	14363.4	14301.4	19276.1	17781.8	18373.9	16897.3	17906.2	16030.8	13330.3	12522.8	33820.2	18866.2	12187.4	20181.5	9920.38	7164.57	9818.9	12759	44399.7	13094.6	54106.4	29108.8	26334.5	18728.5	13029.9	11001.1	25935.4	25251.1	8955.62	9768.32	17767.4	44554.3	9819.54	17309	29257.7	18412.2	19080.5	16161.4	21410.4	19394.7	18019.2	36438.6	-	-	17	1
975	M179T56_1	179.142	0.934475	7633.16	11841.3	6618.6	12252.9	10913.3	10819.9	8672.12	5003.51	9660.72	9827.86	6024.46	17199.8	9062.96	10366.1	8825.88	4923.82	9489.35	3739.14	14101.9	17048.1	14128.1	9736.46	9670.09	12563.3	20436	10659.2	17182.4	13144	9349.25	9778.15	11319.5	12698.6	8383.5	7468.68	19767.4	22777.5	18184.8	14047.6	9419.71	15031.4	9458.43	21808	-	-	1	1
976	M179T241	179.142	4.01019	1367.88	1410.84	1655.14	3618.19	1555.44	4747.51	5834.28	3274.48	1381.35	1265.31	7887.55	1220.02	3665.01	4627.71	1429.08	2537.31	1053.38	2847.28	5763.74	2360.34	10645.6	7225.05	1770.13	1399.39	3392.09	981.326	4931.75	5266.29	2703.29	2906.07	2841.82	6607.84	2244.69	2114.87	3573.1	3450.16	2915.36	2682.22	3522	2832.62	1387.97	2920.41	-	-	1560	1
977	M179T56_2	179.178	0.926083	8171.35	6568.88	10239.9	8198.65	9612.95	8916.84	9528.33	7412.98	7359.17	10557.6	8341.45	9981.09	7722.92	9602.63	10956.9	8902.69	8607.02	8749.25	7529.91	8389.48	12901.4	9214.2	8808.86	13519.8	7449.37	9329.13	9738.24	9335.59	6859.54	9453.11	9255.88	9456.68	7496.25	6133.91	9722.83	9621.07	7575.81	9032.38	8260.78	10472.8	7933.04	7688.08	-	[M+3H]3+ 534.504	1	0
978	M180T73	180.073	1.20957	4604.18	4787.06	4683.24	4937.9	7979.95	7162.37	5753.94	5244.51	5137.04	6717.95	5094.04	5160.37	5406.6	3299.66	5919.41	3762.37	3622.83	4808.49	6415.97	5366.38	4515.94	7352.26	5803.48	3096.62	5803.31	6010.1	3188.69	8566.26	2121.3	4546.76	7244.5	3976.5	3347.49	5575.95	5087.43	4649.51	3399.9	2548.37	3767.18	3956.26	1684.52	5198.63	[55][M+1]+	-	9	0
979	M180T517	180.086	8.62303	106472	103125	104814	97136.1	99611.8	99291.9	92913.4	87580.1	84683	88806.3	90203.8	88992.5	100947	77562.7	96447.3	102042	107489	114742	90629	94082.5	92689.8	100425	98014	93488.6	91824.5	96463.1	81504.7	127862	85678.3	121259	112241	87219.9	94975.7	97018.5	88808.6	89499.1	110203	87291.8	90062.9	77475.7	98836.7	130664	[56][M]+	[M+H+NH3]+ 162.053	21	1
980	M180T535	180.085	8.90871	13597.9	13020.3	16635.5	12921.2	14512	13420.4	9604.22	11521.6	10764.3	11126.7	11136.2	11387	10320	8574.9	14201.3	13285.5	16833.3	13581.1	11169	10816.7	13995.2	15018.7	13391.1	12176.2	13836.2	15467.8	9168.63	19089.1	11944.6	18202.9	15185.4	12558.9	12461.2	11938.8	11025.7	10588.7	13718.3	13251.5	12231	9301.31	15737.7	19741.3	-	[M+H+NH3]+ 162.052	87	1
981	M180T419	180.085	6.98372	35775.7	39371.9	7546	25656.5	8579.29	22884.1	18206.6	19968.9	7403.44	6885.6	12554.5	20448.8	5436.56	25736	23930.5	7721.28	37354.9	29867.4	4833.53	26519.2	7451.45	38277.4	2615.69	37417.4	21119.7	25943.4	17729.1	9983.32	10849.5	36019.2	8114.77	6401.31	8223.71	21781.2	18876.1	3561.92	6351.99	22852.2	10728	17407.6	14349.3	28431.4	-	-	3972	1
982	M180T451	180.085	7.51042	4510.16	5421.19	3400.29	4047.65	3635.56	4255.63	6535.17	3633.82	5179.69	4806.28	5533.19	3943.42	4199.75	3411.52	3281.65	5818.19	5009	4310.99	3445.26	4818.59	5244.6	4484.21	4106.73	4682.69	4742.56	5073.54	3962.19	3387.78	2971.82	5598.81	6458.63	3400.33	4447.8	4492.31	5026.85	2313.55	4840.51	3286.42	4546.63	3460.01	5336.78	4779.86	-	-	2220	1
983	M180T389	180.085	6.4898	3902.88	3897.38	4043.34	4144.05	3729.23	4047.57	3970.86	4561.22	3226.25	4491.95	7671.38	3180.37	3272.71	1425.04	1351.9	1965.35	3810.95	4280.03	14691.8	2292.86	4422.02	4122.71	12662.6	4211.49	3272.01	2691.19	5384.77	7724.93	2606.94	9098.15	4270.8	3243.32	1720.8	3019.97	3685.83	3677.13	2733.42	1504.79	2472.16	1210.01	2263.87	4346.38	-	-	3665	1
984	M180T320	180.086	5.33922	1088.13	727.754	1132.93	1333.44	960.781	996.86	941.686	824.931	950.962	811.398	1300.01	778.107	776.506	1043.78	762.787	703.209	1056.73	1110.98	1197.02	969.908	893.785	1011.48	1509.58	1439.53	943.089	829.405	1225.5	1064.05	626.605	1597.64	771.242	899.687	1097.59	909.361	1097.59	848.472	738.002	788.338	1363.86	1161.06	1015.59	1164.83	-	-	2789	1
985	M180T69_1	180.101	1.1453	2019	6683.52	2193.95	8094.26	7933	1634.47	2223.91	2411.59	1407.06	825.915	2370.21	1902.8	1600	6066.22	7311.01	1752.9	1531.63	1157.38	2163.69	3379.96	1484.97	3629.29	2232.69	1568.34	7681.11	8163.4	2096.78	9094.75	2407.41	1664.49	2652.17	4119.85	1845.3	7420.68	1869.42	2358.86	1761.67	903.672	842.89	6403.76	1025.17	4485.9	-	-	754	1
986	M180T70	180.139	1.1586	1584.48	2507.96	2554.42	1233.37	2693.69	2244.93	714.163	2287.42	2586.8	2437.19	4655.7	2928.65	1760.67	957.931	1153.46	1106.82	864.018	1825.78	5772.64	2031.37	7408.43	799.842	917.538	2697.78	1108.08	875.044	3043.33	3820.12	513.45	1407.9	2567.28	5275.88	1799.79	1120.87	3679.64	2340.8	2096.81	2533.16	1174.28	1348.39	1702.4	789.601	-	-	8	1
987	M180T51	180.158	0.857167	1580.43	2398.32	1391.78	5983.44	3260.62	2551.66	1501.79	2352.78	1785.61	2469.17	1922.96	1898.93	1507.1	615.88	1618.36	3014	1046.54	1558.29	2016.64	1249.59	2887.03	3615.01	2329.78	1308.66	3017.62	1536.89	1470.53	1701.16	1611.44	1898.64	1866.5	2001.69	1560.64	3060.43	2679.46	2193.47	2290.09	2057.57	3582.46	5915.48	5094.07	2185.64	-	[M+2H-C2H4]2+ 386.338	10	0
988	M180T188	180.173	3.12962	1813.93	1603.11	1870.36	1987.14	1779.11	1818.32	2087.77	992.148	2332.74	1595.26	1722.89	2583.14	1263.93	1741.73	1712.25	3476.23	1469.64	2185.81	2527.95	1369.29	1914.84	1937.54	1635.2	1392.86	3191.54	1427.51	1851.32	1805.93	1114.6	1578.99	1384.6	1860.45	1178.03	1103.77	1737.28	1235.2	1658.13	2002.4	1844.58	2033.32	1718.12	1537.54	-	[M+H-CO]+ 207.161	2426	1
989	M180T69_2	180.173	1.14362	1257.45	844.467	821.916	1109.43	803.035	765.813	651.638	973.644	783.078	354.535	620.532	944.024	561.47	1704.04	724.038	990.357	637.793	1294.37	867.793	521.745	1019.17	998.554	705.856	559.7	830.166	388.92	1582.31	1364.88	2009.4	1230.29	718.59	1246.71	735.925	1065.41	1001.19	1254.53	798.348	1819.67	1204.53	980.068	1110.59	695.99	-	-	755	1
990	M180T56	180.18	0.925617	3395.27	1390.88	3086.06	2932.3	1563.26	826.112	1097.1	2786.8	2288.08	1547	907.186	1140.29	2506.28	2631.25	2073.78	1546.26	1383.88	1384.67	1260.19	1384.51	1156.27	3496.97	2669.61	1577.43	2702	1620.37	1503.79	3235.61	2527.38	1118.68	2110.46	1193.41	1510.62	2386	2171.98	2863.11	1125.9	1362.66	1361.48	3320.79	2537.12	1222.05	-	-	1	0
991	M181T465	180.87	7.74979	1890.3	1559.29	1604.14	1667.59	1708.57	1717.25	1952.54	1785.35	1867.81	1686.18	2240.85	1760.93	1198.54	1165.26	810.351	1075.19	1033.27	941.742	2161.44	1655.34	1940.44	2012.21	1923.2	2129.73	880.648	957.353	1490.65	1279.94	948.214	1181.44	1688.58	1819.53	1325.71	1664.54	2036.7	1985.44	969.314	1263.28	1826.35	1432.62	1452.93	1153.47	-	-	1677	0
992	M181T503	180.977	8.38437	2544.94	2541.88	1383.56	3310.51	1611.35	3189.92	3107.17	3406	3394.1	3414.09	1267.97	2126.99	2339.14	3344.79	2189.89	2848.06	2741.61	1977.48	1537.5	2530.49	2692.93	2056.58	1860.86	1958.58	2879.28	2722.05	3803.73	1507.13	2249.49	1645.2	2274.24	3099.7	3698.33	2895.47	1583.82	2798.23	2906.56	2388.91	2293.82	2730.29	2635.46	1788.95	-	-	4129	0
993	M181T421	180.977	7.01126	3650.43	1914.07	1582.27	1737.95	2250.77	1462.13	1618.62	2020.7	2146.72	1527.02	1496.41	1611.52	2215.92	2345.44	2057.04	1976.55	4813.84	1515.27	2106.37	2139.76	1556.9	1488.22	2990.36	1668.33	2161.79	2588.37	2114.22	1119.23	1845.37	1352.34	2276.7	1973.05	2525.41	1439.72	1600.25	1580.8	2198.02	2055.9	1761.65	1743.84	3090.37	1495.32	-	-	4381	0
994	M181T69	181.024	1.14362	749.443	781.6	692.391	430.92	333.48	890.2	843.369	891.433	1011.39	681.293	448.952	897.667	691.397	576.828	841.963	669.533	432.819	737.386	613.196	461.646	1013.87	605.956	780.624	414.217	462.933	839.974	738.43	815.022	807.3	659.882	545.235	1315.93	751.2	671.16	664.144	600.219	583.283	1236.2	822.566	713.029	619.806	851.616	-	-	756	1
995	M181T301	181.036	5.01617	784.905	1085.69	1158.08	1237.62	1137.74	1078.89	1441.52	1084.95	1221.97	1558.54	2125.18	1483.93	766.524	505.617	491.186	484.1	572.993	500.583	2404.7	1121.76	1991.97	1626.06	1655.94	1900.06	565.74	477.082	779.72	678.711	401.801	608.436	1269.07	1014.34	678.379	1103.21	1036.67	1631.9	473.429	477.769	1396.28	797.607	960.545	584.933	-	[M+3H-CO]3+ 568.082	108	0
996	M181T518	181.048	8.62538	801.89	623.344	732.558	716.703	11853.6	641.844	645.841	622.569	11251	669.134	697.284	667.413	664.435	10427.3	501.942	730.539	717.817	783.026	11317.8	745.164	618.963	696.9	11973.6	769.023	676.009	753.272	10718.2	484.363	11800	15361.7	851.646	700.611	725.296	571.091	626.889	530.788	850.386	11814.1	680.344	10619.1	744.835	891.707	-	[M+K]+ 142.081	955	0
997	M181T76	181.06	1.26938	5257.66	5746.4	8663.49	6810.35	6037.36	7920.78	10307.4	5516.67	6010.59	4784.96	5097.46	7796.74	5719.49	4735.55	6702.24	6714.06	8429.7	8727.73	6149.54	5933.09	8782.71	10775.5	9175.81	4511.14	11931.4	9856.2	5531.32	6210.62	4004.15	4120.13	7457.7	7784.07	5353.83	9434.22	7396.18	9224.82	6854.45	2824.15	5576.75	4886.52	6221.73	641.6	-	-	17	1
998	M181T517_1	181.07	8.62349	14600.1	13823.9	13182.6	12951.4	12598	13088.2	12194.5	11418.6	10927.2	11247.8	11830.9	11966.8	12525.2	10151.7	12370.9	12874.2	13224.2	14663.3	11272	12217.7	11756.5	12825.8	12816.1	12034.1	11159	12169.4	11054.9	15520.4	10788.9	15761.6	14280.7	11309.8	12977.2	12651.6	11496.7	11086	13870.2	11726.6	11978.7	10199.5	12948	16773	-	[2M+3H]3+ 270.076	21	0
999	M181T534	181.069	8.90733	2085.76	2269.21	2745.76	2218.01	2168.79	2095.33	1576.57	1975.25	1782.55	1536.98	2052.39	1745.58	1780.74	1364.99	2293.67	2355.27	2559.83	2464.62	2028.64	1833.71	2298.21	2236.89	1773.44	1896.73	2209.68	2538.03	1444.24	3388.71	1896.52	2605.99	2408.25	2088.74	1857.67	1776.68	1935.33	1841.68	2358.27	2012.44	1771	1735.6	2274.2	2905.83	-	-	2380	1
1000	M181T557	181.069	9.28752	1606.36	939.789	1190.7	964.165	1026.19	967.386	840.059	766.1	889.538	1103.36	507.547	778.582	751.886	907.885	737.245	1262.59	1041.28	1171.87	846.695	838.783	1014.49	1005.21	1462.23	1034.93	926.975	1014.93	649.061	1263.44	751.421	1137.8	1047.6	1198.99	882.271	811.008	751.571	1052.71	1154.58	987.996	1039.04	544.608	1209.34	1583.03	-	-	48	1
1001	M181T517_2	181.088	8.62391	6119.3	6175.8	6198.77	5315.75	5570.17	5875.9	5672.99	4917.38	4847.45	5167.44	5456.21	5756.36	5276.57	4556.67	4987.72	5429.16	5553.62	6450.87	4968.81	5493.47	5234.45	5579.38	5529.08	5538.07	5126.76	5630.95	4845.83	7297.05	4817.73	7272.43	6218.51	4770.59	5562.36	5432.86	5081.67	5186.26	6392.93	5321.18	5481.81	4328.19	6158.18	6983.36	[56][M+1]+	-	21	0
1002	M181T72	181.084	1.20438	4078.31	5035.22	6143.41	2906.94	2915.31	8155.04	6352.94	2289.84	3144.27	6171.44	7372.86	3322.65	6951.98	3785.81	7134.3	3607.14	3300.12	4273.7	3874.31	1999.13	5839.09	3490.93	8858.79	2447.48	17314	3230.58	2463.07	4596.08	5300.47	1797.51	3102.3	5760.15	5228.89	3525.9	3950.51	3474.79	3380.55	8205.09	2535.65	2918.92	3566.12	3660.29	[55][M+2]+	-	9	1
1003	M181T53_1	181.084	0.8787	424.983	3249	13584	1839.34	10720	10473.9	6738.29	1775.69	7352.16	1144.52	11255.5	8497.57	8308.97	2691.78	5947.77	3367.97	3869.26	1063.06	16471.4	7226.54	1626.22	3162.22	21254.3	2000.33	10122.2	12768.4	2260.83	11436.6	1445.53	2622.71	1668.75	14695.2	12211.7	1570.13	1352.34	2591.34	2464.23	6000.23	1653.32	3463.9	1756.5	4185.85	-	-	3	1
1004	M181T135	181.106	2.25232	5103.64	4397.92	4250.69	4513.44	4221.19	4384.41	5864.13	6263.46	5728.53	6437.83	3496.29	5624.63	4757.58	3510.94	4540.52	5341.64	5118.55	4131.71	4451.12	4025.33	3458.1	4484.92	4473.82	3747.83	4838.26	4912.51	5825.38	4545.53	5081.54	5013.79	5037.27	3807.01	4294.55	5100.14	4849.6	5491.77	5835.52	5430.27	5088.14	5690.45	5363.48	5513.43	-	-	25	0
1005	M181T53_2	181.1	0.888092	786.202	12390.7	693.941	705.6	660.851	1375	869.343	1758.96	7682.84	6306.74	784.98	609.914	8197.73	11729.7	6399.98	479.757	13952.1	16522	1235.1	561.27	1117.36	1685.87	682.248	843.75	1223.14	13526.6	1949.55	11723.8	8422.4	14607.2	467.121	1836.45	12697.4	665.606	9998.59	934.04	7956.25	6549.19	19752.7	1568.57	850.377	9359.98	-	-	3	1
1006	M181T238	181.107	3.9653	819.143	1664.32	1554.33	1331.34	1271	1094.99	1637.77	1447.7	1326.48	1241.36	1513.28	1311.77	800.336	1633.59	1538.27	1074.82	1159.67	1389.16	1358.59	1022.57	1761.8	1634.76	855.56	1267.16	1505.99	1151.6	830.399	895.061	1725.11	1009.14	870.623	979.134	1235.75	1217.17	1062.59	1246.12	1876.03	1150.56	1934.28	1702.47	996.129	980.675	-	-	3178	0
1007	M181T54	181.121	0.899	15045.1	14259.8	13474.7	11773.9	13861.6	12988.2	11122.6	9757.67	9333.08	7394.82	12467.3	9305.55	8582.93	11993.9	7721.73	11239.3	13547.7	18949.7	16967	7321.7	18275.4	12820.1	22940.7	8224.29	10801	13828	14005.6	11599.3	10633.4	15297.7	8990.27	18234.1	14040.2	11740.5	9975.32	14998.2	11126.9	10485.8	23417.9	19138.4	18790.7	15049.7	-	-	3	1
1008	M181T71	181.121	1.18547	7717.35	8546.39	8230.35	4185.4	13392.9	7350.81	6787.1	10659.2	8051.26	5066.08	10283.2	12084.8	9840.51	9461.46	4021.08	9811.89	8997.11	13165.9	11238.2	7360.96	15061.9	17972.8	15447.9	13362.4	6930.73	4514.2	10211.5	11038	8487.25	6735.71	8732.97	12370.3	10637.6	7412.66	10370.5	9506.21	8885.4	7486.02	13549.2	9205.64	8661	6748.31	-	-	1608	1
1009	M181T55_1	181.157	0.917725	7236.9	5066.71	5417.02	6466.96	5247.5	5153.39	6060.96	5026.97	6804.51	6084.28	4959.73	6391.46	5477.84	6350.81	6812.16	6140.46	5243.19	6156.45	5388.27	5801.92	7555.45	5432.53	5772.41	6043.13	6773.14	6050.07	9519.66	7416.17	5535.02	4453.05	4801.3	6992.41	5565.3	6457.85	5518.54	5451.39	4549.55	8349.96	6504.98	7675.3	5847.39	6378.66	-	-	1	1
1010	M181T73	181.157	1.21324	3311.61	2317.12	2380.02	2629.59	3170.37	2889.48	2910.51	3012.63	2421.25	3512.04	4039.18	3053.43	2765.4	2540.34	2422.51	1978.91	2110.74	2689.81	4644.16	2058.44	7797.1	3275.07	3019.46	2590.58	2288.66	2971.59	4494.31	5048.43	1960.43	3284.2	2590.35	4511.18	1858.32	2568.68	4066.85	2761.58	2833.14	4028.79	3228.16	2264.13	2126.01	3377.93	-	[2M+3H]3+ 270.205	9	0
1011	M181T55_2	181.193	0.921183	2656.45	1680.28	5172.9	1365.97	1517.88	1500.26	4988.98	1797.51	5675.93	1517.59	1672.16	2134.43	1390.92	5409.49	5927.81	1667.89	1654.59	6217.97	4946.46	1348.91	1962.14	1556.21	5506.2	5550.99	1551.84	1612.37	9439.6	1447.22	1398.66	1363.23	1503	6428.36	2064.13	1437.71	1901.22	1623.76	4557.05	1843.37	2059.38	1666.03	1338.19	4521.69	-	-	1	0
1012	M182T445	182.08	7.42037	6197.27	5473.08	6710.16	6252.05	7011.37	6425.33	3142.52	2591.72	3610.32	2923.45	2736.66	2873.23	4615.09	2245.2	4642.1	6772.96	16523.4	22393.3	4185.44	2532.86	3248.29	4958.34	3189.25	5205.53	4934.42	3471.53	4630.26	37893.7	4262.25	37147.1	4730.87	5441.73	4459.57	2598.78	2649.17	5124.12	5106.96	2953.9	3482.68	2439	2717.99	19690.5	-	-	1596	1
1013	M182T537	182.08	8.95773	3505.82	3684.79	3151.49	3489.79	3539.47	3380.17	4176.75	4597.4	3888.03	2504.56	5123.92	2849.19	2914.7	2732.56	1833.76	3031.83	2779.78	2140.54	7810.81	2745.29	3953.14	5059.36	8964.3	2533.45	3612.36	1892.68	4356.97	3104.64	3956.42	2787.01	3391.66	3758.18	1632.39	3017.36	3601.97	2857.36	2373.33	2043.29	3016.81	1936.96	2171.2	2494.99	-	-	1010	1
1014	M182T241	182.08	4.01846	3244.13	2909.57	7786.47	3131.32	3459.75	3236.61	3447.22	2445.11	3883.77	5362.48	2635.93	2996.53	7988.99	3240.12	3688.34	2532.33	3387.81	4820.29	6740.14	2083.46	3773.78	7952.01	3989.57	2429.81	3857.35	6950.11	2707.06	7055.09	2572.44	2796.94	4490.92	5857.09	1919.52	4515.75	3720.06	3932.54	3450.22	2755.09	3548.07	2227.3	3340.4	2371.25	-	-	1561	1
1015	M182T517	182.074	8.61945	638.694	745.86	1033.34	811.965	598.349	1059.26	838.686	854.654	737.94	2173.35	760.76	718.884	981.164	848.69	682.915	693.73	777.2	1077	5868.51	588.078	3632.45	916.916	639.064	790.991	553.104	597.6	799.637	863.91	554.44	935.289	689.63	898.46	493.68	660.672	472.944	441.47	889.969	924.664	1629.3	485.636	798.64	1039.85	[56][M+2]+	-	21	0
1016	M182T518	182.09	8.62623	1200.3	1132.19	784.667	760.607	948.518	940.302	967.263	626.447	693.443	916.895	894.857	708.89	819.45	848.69	563.64	1019.07	1125.69	955.717	900.787	800.4	1116.93	894.105	927.28	887.934	1025.95	947.108	454.772	1192.65	781.549	1044.36	1060.2	799.327	936.312	801.99	513.22	898.782	741.02	755.424	558.448	492.984	898.837	1165.86	-	[M+Na+NH3]+ 142.081	955	0
1017	M182T55	182.124	0.911175	1588.95	1221.31	1696.25	831.637	1864.89	1491.11	685.152	2481.37	1002.58	615.349	1026.95	1435.31	1027.76	1056	640.429	1172.83	1747.42	2118.77	2559.57	1672.83	1930.97	1293.12	2260.85	886.262	1064.76	1357.31	2071.28	1294.77	1084.54	2356.65	1502.61	1687.09	1415.04	1378.8	1011.55	1291.13	606.302	1621.58	2911.73	1709.76	2492.1	1874.69	-	-	7	0
1018	M182T56	182.153	0.937417	3098.24	7603.05	4875.2	5276.9	5770.23	5335.29	5681.13	2423.28	5828.81	3230.58	3784.74	4934.07	2832.35	3074.44	6032.57	3030.73	5635.6	5397.17	4826.71	4751.83	7553.22	4651.99	5050.74	4731.69	4834.49	5508.65	5271.74	5647.84	4524.1	3871.44	4687.93	4910.28	4265.28	3498.89	5776.57	5494.23	4479.98	6472.6	4183.84	7412.47	4012.92	3833.26	-	-	7	1
1019	M182T289	182.189	4.82377	5377.02	5606.99	6764.79	5576.07	6673.34	6316.48	6795.24	5154.97	4849.96	6663.23	5806.32	5638.98	5887.09	6379.6	8156.82	5733.67	5421.94	6345.93	3200.45	3995.31	7986.4	8225.94	7970.88	4065.59	6175.47	4874.11	5609.09	6277.6	5574.59	6578.62	6161.22	5959.68	4252.08	6456.04	4493.65	6513.03	6863.37	6254.05	6564.14	3860.63	5455.88	4512.5	[57][M]+	-	4478	1
1020	M183T486	183.03	8.10317	419.405	442.057	393.203	340.154	376.321	442.633	459.586	297.184	386.112	418.196	126.787	354.956	342.162	289.146	390.816	481.104	416.037	388.583	338.11	471.145	315.996	419.28	339.438	423.198	464.483	446.585	261.415	260.042	341.978	364.762	367.007	313.103	383.305	318.951	383.207	316.834	496.966	340.153	329.35	322.955	537.288	455.12	-	-	1867	1
1021	M183T308	183.064	5.132	4396.89	4504.88	4398.39	4763.79	4964.85	4311.92	3459.07	6691.73	3899.28	3316.51	6236.46	5810.99	5953.34	3774.71	2352.57	2257.99	3981.2	2055.46	6880.19	4027.54	4145.18	7150.41	5078.35	5763.84	6893.64	2792.27	6489.17	3860.1	1817.5	3448.24	3358.89	5193.92	3786.27	7243.5	4367.6	4637.32	1434.6	2762.1	6650.4	3525.51	3632.19	1859.84	-	[M+H-C6H10O5]+ 344.109	234	1
1022	M183T66	183.064	1.10147	2065.63	2206.36	2114.95	1755.84	1685.44	1053.51	3153.77	1075.05	2276.77	2132.9	5056.92	2197.06	7819.59	1798.47	2238.63	2117.85	3549.5	1146.97	1892.15	3965.19	2442.36	4558.43	2387.85	1370.6	2345.73	1598.39	1821.91	2187.75	1522.81	2420.07	1559.46	14916.7	1938.7	1745.23	3621.91	3171.46	1321.2	1468.59	1966.39	657.059	1332.71	17828.9	-	[M+2K]2+ 288.192	5	0
1023	M183T170	183.064	2.82693	4821.63	3845.35	2754.57	4973.7	4924.88	7724.26	6403.31	5476.22	2794.14	4197.41	3042.93	3171.05	8410.6	8031.08	3499.83	4182.19	12573	4280.03	6781.34	2384.41	4695.55	11136.7	5827.67	6985.56	6308.33	6971.81	6691.86	5057.51	3926.79	4511.96	2636.89	8212	2352.68	4999.84	6869.88	9473.26	2162.02	4852.12	12356.6	7302.54	7239.07	1269.17	-	[M+3H-CH2]3+ 560.202	2132	0
1024	M183T34	183.064	0.57325	1030.59	984.275	1018.16	1049.68	941.454	988.92	6165.32	564.248	1681.47	1707.67	1545.45	1845.11	898.026	1963.49	1925.28	1809.91	1569.98	400.932	280.575	1494.44	3304.92	1831.11	969.692	943.446	2015.86	1229.05	1199.92	1896.73	626.096	2344.38	1914.67	1264.09	2060.11	1953.74	1828.43	589.618	866.929	1749.49	522.311	1879.65	1735.1	1985.71	-	-	220	1
1025	M183T426	183.085	7.09352	3451.92	2678.68	3146.89	3640.7	3520.17	3425.09	6580.73	5093.73	5674.82	5935.41	5683.26	3277.55	631.966	862.424	1989.44	1970.99	2390.88	2814.53	8594.77	1346.64	3889.75	4779.76	5678.38	3680.11	2581.47	1650.09	4198.35	4767.69	2888.85	4205.99	4472.37	823.488	1182.21	1620.66	2231.95	834.238	2778.72	1801.03	723.862	1116.92	1516.32	2856.12	-	[M+H]+ 182.077	98	1
1026	M183T547	183.084	9.11438	2395.29	2079.79	2263.53	2217.62	2158.55	2267.43	3600	3280.89	3351.86	3363.06	3309.51	2109.57	1067.01	540.319	989.432	1463.75	2147.75	3135.88	5718.89	1442.88	2274.65	2384.86	5886.85	2009.25	2081.75	1538.22	3259.38	3132.6	1830.07	3061.92	4332.91	1049.46	1677.44	1849	1343.52	1511.19	1332.56	918.232	637.773	819.87	1224.76	1366.03	-	-	2270	0
1027	M183T62	183.1	1.02812	17721.5	16412.7	21324.1	15522.2	15394.9	13347.5	20554.9	14528.8	16862.8	24869.8	16023.4	12765.7	15498.1	13101.2	11412.4	12511.1	9371.35	12901	20284.7	14532.1	17141	15025.8	17112.7	11853.2	9291.44	12113.1	18606.9	14239.2	12365.3	11786.6	15806.9	27646.3	12925.9	12921.8	24174.5	28406.5	17280.9	14602.6	13794.7	15166.4	14570	16783.3	-	[M+2H-C4H8]2+ 420.25	5	0
1028	M183T150	183.1	2.49459	2464.35	2574.45	2237.42	3460.26	2317.38	2340.97	2147.74	3068.14	2240	2369.31	2649.05	2735.44	2422.25	2158.94	1085.66	1355.86	2764.31	1356.83	4454.11	1824.16	3909.86	2775.08	3957.09	2318.53	1602.11	1667.47	1876	1916.55	3056.51	1244.51	2053.21	2868.17	1608.9	1998.97	2743.43	2558.73	3063.09	2984.83	2508.43	3618.58	1775.72	2849.38	-	-	3420	1
1029	M183T58	183.116	0.965683	3531.23	2049.77	14040.6	1929.6	3321.43	1430.51	1615.56	2746.95	17400.5	9529.52	2757.26	12260.8	11597.7	2835.83	6405.99	804.029	1990.43	1156.81	2207.38	474.543	6888.73	6760.94	1376.27	1941.61	3032.65	11726.8	7853.38	1586.96	7923.4	1134	832.901	4993.71	16806.9	849.228	3364.6	3643.37	1652.14	4528.48	2597.43	5293.81	1875.56	6538.65	-	-	7	1
1030	M183T61	183.137	1.01652	22899.8	22606	8693	21190.3	19484	7112.46	19351.8	8945.79	5584.5	6270.66	4770.25	5792.72	13029.5	16213.2	5950.68	5723.65	6421.51	19863.7	7713.94	7778.83	27475.7	5685.29	12674.4	20159.1	10198.9	18354.5	21210.1	12315.4	11940.4	5621.26	24102.1	31494.6	23106.7	13463	14253.8	1112.25	20389.2	7941.06	25127.6	9430.68	6996.23	4687.84	-	-	462	1
1031	M183T146	183.137	2.44102	2283.93	10393.5	1981.82	1962.33	5467.93	2172.46	2987.64	3115.57	2178.39	4468.53	2248.1	1706.5	2204.06	3810.23	2102.02	1908.34	1524.1	1386.64	3445.6	1558.34	4314.09	5715.12	7712.08	1678.7	1651.3	3586.93	3792.86	4899.91	3750.28	1506.5	3497.11	2868.06	1531.4	4276.29	3511.89	3099.57	3985.93	4877.02	4696.83	2010.49	1533.68	7503.82	-	-	4561	1
1032	M183T76	183.136	1.27185	9043.15	7099	6719.69	8126.94	8980.37	6429.29	8757.94	6651.67	7370.28	4510.81	4034.01	4940.42	4589.2	5647.86	4211.94	3426.5	3502.07	6918	8443.2	6642.83	24950.9	7679.58	7042.48	5673.76	3667.78	6863.69	6971.08	5005.86	4073.37	3397.68	9837.88	11322.9	3423.3	7576.52	29371.6	11760.7	8678.09	4843.46	6463.08	5448.32	9305.52	4503.93	-	-	17	1
1033	M183T108	183.137	1.80117	4042.96	3945.6	1974.88	2121.01	3737.66	2619.77	4096.62	2335.26	3899.61	2086.43	3454.43	2110.42	2091.67	4198.63	1781.16	1041.21	3678.75	3977.5	3793.26	3616.95	7072.5	2705.79	5175.97	3021.82	1369.92	3852.6	2795.91	2442.08	1738.6	2257.82	3042.94	4614.38	1017.14	3687.85	3735.7	4805.74	3776.33	3818.96	2925.82	4011.2	1851.08	3751	-	-	916	1
1034	M183T57	183.173	0.941883	764.526	952.937	1148.25	1766.35	997.026	981.996	851.578	2061.65	1190.31	1858.71	1536.9	597.251	1119.61	1242.68	1245.82	847.81	2077.73	1354.83	1358.52	860.86	1712.61	747.153	958.49	940.74	2242.25	1491.78	2152.03	1610.7	2024.22	1273.26	1131.23	1432.98	994.085	1260.84	2073.92	2037.17	1545.03	982.945	859.577	2371.31	2422.65	1377.76	-	-	7	1
1035	M183T290	183.192	4.82543	735.957	762.6	807.819	837.9	856.602	817.439	887.096	708.492	706.757	753.999	812.425	578.788	839.548	853.887	984.831	893.423	943.757	863.083	906.806	701.179	1045.51	1102.06	1070.63	751.49	940.94	818.853	776.216	1010.97	677.88	1023.72	833.084	907.301	687.366	1009.29	872.231	637.738	761.596	754.295	861.318	735.415	786.916	732.534	[57][M+1]+	-	4477	0
1036	M184T712	184.059	11.8738	3460.04	2197.93	1845.93	1633.71	6332.33	1063.03	2069.59	1198.5	1328.55	1522.56	1573.53	1786.48	4644.02	2358.43	2167.83	2355.23	2053.4	2934.6	1320.82	1785.98	1705.17	2095.46	4842.62	2648.56	2400.93	1416.94	1448.68	1534.83	2559.54	6714.43	548.767	2555.18	1570.68	2456.89	4463.57	2271.34	1898.03	2386.98	1734.56	2759.45	1395.7	4494.16	-	-	4622	1
1037	M184T63	184.059	1.05489	11071.5	10825.5	10251.9	11116	11397.4	9460.09	8534.52	9091.09	6583.82	7137.02	12263.4	6992.92	11793	8034.29	10169.9	9850.42	8252.07	9070.75	10342	5636.49	14792.2	8054.37	10902.2	15985.9	8534.27	10476.5	12135.1	8728.58	10942.9	12284.7	7343.75	14387.1	7653.93	7870.56	9849.96	8168.48	10175.5	8903.83	13268.4	7823.33	8007.33	11081.6	[58][M]+	-	5	1
1038	M184T4	184.059	0.06955	2168.76	0	2163.84	4070.27	4749.57	2879.98	0	0	969.692	6190.42	0	0	0	4185.15	0	5809.32	0	2068.24	0	0	0	3315.61	4658.84	0	0	0	2720.34	4836.84	0	1378.92	1183.48	2232.33	0	0	4570.49	4209.32	0	1993.19	0	6555.11	1325.94	688.179	-	-	339	1
1039	M184T266	184.063	4.43527	187482	168515	203035	185088	199789	207450	457049	233030	90220.7	94725.9	88073.5	132372	51250.4	166160	215041	108003	188796	219918	365090	84034.2	314784	173238	374024	107320	56608.3	195515	94437	153735	147717	118396	192362	525111	237708	110200	213326	226345	519559	248617	113541	130084	28602.8	133485	[59][M]+	[M+K]+ 145.102 [M+H]+ 183.056	58	1
1040	M184T559	184.073	9.32316	17192.6	16767.7	16192.4	16459.4	14202	16767.3	7783.93	13449.4	11187.6	13335.1	11348.2	12774.8	17314.8	17757.4	20352.7	25473.3	25974.4	20122.8	7870.64	12202.3	14133.2	10763.3	16152.1	18545.9	19597.2	17325.5	12781.9	14649.4	15168.1	16565.6	13952.7	16894.5	19416.6	17375.8	16883.5	17041.9	29461	25445.7	34314.5	25325.8	30169.3	24141.9	[60][M]+	-	119	1
1041	M184T312	184.071	5.19271	3102.01	1023.4	2691.69	3240.39	2371.84	2026.01	32056.5	1663.07	1746.38	1989.24	1988.52	1177.61	1383.7	2112.91	1265.22	1974.25	2884.35	2948.91	3024.04	3184.93	3432.16	3147.52	2454.85	1130.25	2478.47	2075.73	3002.12	4088.61	3485.9	3515.29	578.888	1484.44	5516.52	3332.03	1165.93	1882.09	856.055	1790.45	3087.1	1624.41	1702.01	1934.83	-	-	3877	1
1042	M184T537	184.072	8.95784	2510.22	2329.5	2617.06	2262.2	3119.79	2254.49	5160.42	6054.68	6469.37	5629.78	3137.47	4035.6	3032.05	2290.89	4191.71	3975.23	3976.07	4645.78	1313.55	2090.42	3253.43	3635.27	2212.11	4014.68	2744.42	3431.74	2447.19	3180.89	3022.93	3792.27	1889.64	2556.58	2473.55	2404.82	1868.14	2380.96	4701.07	3990.28	4116.44	3336.55	3788.31	4342.75	-	-	22	1
1043	M184T402	184.096	6.70778	3582.02	2328.55	1939.43	2623.67	1692.58	2326.6	3428.94	1909.27	1786.94	2023.6	2795.5	2564.12	1470.8	1761.35	2102.38	1764.59	1155.23	2247.81	3149.77	1279.16	1506.58	1829.27	3141.51	2544.96	1830.21	1174.11	2271.55	1779.1	1739.03	1633.44	1456.78	1578.25	2523.64	2389.15	1612.88	2640.07	1457.07	1871.45	2093.41	2049.87	2780.45	1828.2	-	-	107	1
1044	M184T502	184.094	8.36058	690.288	805.187	1700.58	822.468	854.122	748.233	932.354	705.989	649.633	570.47	638.327	490.24	742.135	617.988	833.582	810.373	1080.1	827.642	695.96	895.096	1046.43	658.426	1049.5	794.573	645.676	778.055	742.373	761.522	1743.99	784.609	568.043	1337.43	2052.07	608.714	709.394	679.909	829.329	949.138	1690.07	677.818	570.14	879.925	-	[M+Na]+ 161.105	53	1
1045	M184T131	184.096	2.18693	2146.67	2109.91	1527.3	1580.87	2332.07	1482.24	2225.26	1886.99	1624.5	1951.01	1565.27	2888.25	1874.44	2373.9	1702.97	2309.31	1218.38	1492.7	1411.22	1383.12	1022.97	2140.31	1941.45	1700.91	2298.1	2161.01	1943.69	1783.94	1268.27	1924.89	1538.38	2202.42	1324.3	2295.97	2052.68	1799.88	2262.27	1363.12	2083.16	1891.58	1608.28	1628.59	-	-	2624	1
1046	M184T61	184.104	1.01045	2439.01	1271.71	2544.06	1938.61	1265.26	10119.9	1267.99	1783.25	1968.2	1918.5	1851.64	1401.29	1347.58	1262.53	1673.42	945.966	1235.67	9980.96	1514.65	4788.35	2350.5	2159.89	2368.77	1319.54	1228.5	1968.76	1707.54	9162.25	1271.9	1701.63	1639.45	2335.96	1897.58	1533.84	1943.8	1599.75	2149.81	1967.67	1569.75	1238.93	2342.16	3399.79	-	[M+H-NH3]+ 200.112	2	0
1047	M184T225	184.096	3.7546	1430.99	1503.33	2938.96	2151.22	3432.93	3303.8	1065.77	1328	3108.99	2483.97	2392.45	1424.99	2124.91	3560.95	4137.24	3378.68	3219.34	3254.27	5344.82	1239.94	2605.5	2987.39	4394.56	2375.8	3614.5	2982.93	3036.74	2383.75	3848.95	1880.95	1614.23	2119.5	1010.77	3596.7	1760.39	5053.38	2757.32	3280.46	2650.38	1354.06	3145.11	1129.31	-	-	1941	1
1048	M184T271	184.116	4.52355	1105.48	908.768	970.867	1041.01	966.366	1017.64	1142.45	1255.76	1750.44	1486.3	697.856	1848.46	1280.94	948.662	1465.36	1852.68	1389.22	1341.65	843.713	898.319	309968	1265.24	1082.48	775.475	1333.43	1577.35	958.028	1720.59	1724.73	1226.28	1151.27	480298	690.567	1794.95	986.737	1333.85	1269.4	1037.32	88364.3	1016.87	1817.14	1231.21	-	-	1799	0
1049	M184T64	184.132	1.0622	3390.54	2715.61	1938.28	2170.48	2398.17	3299.64	3548.14	2493.76	3616.89	4098.16	4673.92	3331.65	2624.21	2940.86	1959.33	2373.75	2441.39	1441.91	1599.85	3442.6	3714.48	2276.24	2471.3	6312.62	1146.19	3577.72	3790.11	3728.26	2264.06	1801.4	2267.35	2150.15	4053.05	2382.67	2449.3	2295.02	1154.19	5297.27	1496.08	2371.6	4973.64	4861.48	-	-	5	1
1050	M184T292	184.132	4.86206	673.918	622.217	3853.44	775.431	764.395	714.611	7747.48	4314.04	1816.78	798.27	3837.52	3266.73	2318.46	3817.1	3510.17	2734.37	2769.77	764.102	932.892	2457.26	682.387	3536.55	11078	4212.94	1851.86	577.849	4783.95	2929.21	785.777	670.706	861.761	940.561	705.821	828.498	1067.35	1045.25	872.13	784.525	1218.07	809.004	1024.46	1073.89	-	-	243	1
1051	M184T308	184.168	5.13675	3985.17	3687.98	3869.82	4233.32	6098.28	3831.49	6120.23	4237.83	3922.17	3517.8	7141.57	3912.65	3820.67	4487.3	3287.51	2377.87	3321.96	3101.6	4530.39	3370.69	4362.7	7856.02	6279.1	6757.1	3967.34	6582.64	3561.07	6223.53	3808.49	3734.92	4163.65	6095.61	7050.15	5280.67	5793.95	5231.23	7068.06	3629.49	3658.59	3517.01	4077.34	2301.14	-	-	234	1
1052	M184T73	184.169	1.22407	128914	112477	91257.5	86552.8	98639.3	93620.5	99465.2	152363	135521	106971	66628.9	104635	85889.7	76137.9	102263	98199.9	119253	92408	95942.2	51490.7	97584.3	75372	79486.5	50666.6	78906.5	88664.6	98205.8	99028.1	83246.4	94407.5	145589	72061.3	77040.9	116314	90563.8	90637.5	81401.9	96149.6	95830.2	96927.7	123581	86091.3	[61][M]+	-	17	1
1053	M184T287	184.168	4.78543	3519.87	2957.34	3078.75	3304.45	2970.48	3510.78	3318.71	3398.27	3356.98	2899.31	3554.19	3236.12	2778.09	3935.72	3518.48	3185.88	2969.04	2445.51	3754.11	1810.01	5551.15	3280.5	3221.1	2512.65	6428.13	3255.4	2958.52	4397.25	2131.61	2798.86	3514.92	5433.15	2963.41	2829.85	3158.56	3648.47	2888.18	3764.15	5471.54	5842.33	3749.05	2678.66	-	-	3391	1
1054	M184T326	184.168	5.43598	3706.54	3916.8	3619.43	4134.54	3564.78	4088.2	3560.21	3835.15	3541.05	4411.7	4607.32	3821.04	4001.03	3585.62	3707.2	3445.51	3673.07	3603.04	8097.29	3831.35	4482.4	3988.89	3562.05	4015.67	3982.89	3389.27	3423.64	4880.02	3646.49	4048.98	3739.37	4774.11	5173.75	3328.18	4056.87	3605.11	3798.91	3582.07	3677.16	3402.22	4141.16	3974.43	-	-	221	1
1055	M184T214	184.168	3.56312	14546.8	12340.4	13467.1	12610.4	12863.8	12554.7	13121	16403.9	14527.9	16271.5	14429.1	13610.3	12146.9	9315.74	14796.9	11810	12822.3	12188.8	14589.9	8704.24	12354.3	12270.3	12084.7	10666.9	10979.9	10657.7	12500.8	13886	10243.1	12323	15747	11819.4	10974.1	14080.7	13434	14080.6	10030.6	10509.4	13976.7	16468.9	15405.9	12822.5	[62][M]+	[M+H]+ 183.161	250	1
1056	M184T55	184.168	0.922017	20348	14942.8	16764.6	14703.8	15978.1	16038.7	18176.8	16255.7	15775.6	17574.4	13230.7	17887	16881.2	15848.7	19474.9	13268.8	16994.9	16081.7	12323.1	12926.8	21305.8	15683.6	12995.5	23322	15446.3	18694.2	19120.8	17086.7	15753.8	15251.7	16985.4	13929.7	14515.3	14368.2	17110	15476.6	14795.3	22014	14016.4	19460.2	18332.8	17277.4	[63][M]+	-	1	1
1057	M184T346	184.168	5.76232	3749.06	2066.31	2094.51	2272.44	1825.87	1521.59	1964.58	2535.81	1978.72	3542.84	2959.02	1972.53	3328.3	1554.45	2817.4	2598.33	1877.81	1835.43	1642.26	2272.46	1939.45	2369.4	1759.97	2670.27	2463.48	1849.52	2373.94	3474.09	3414.72	2167.06	3097.89	3182.77	3230.71	2961.27	2827.38	1891.09	2184.82	2258.25	1907.28	1891.64	2000.38	2195.36	-	-	3357	1
1058	M184T147	184.168	2.45767	35192.1	38561	2536.31	8301.23	3581.14	12739.7	3682.29	7842.49	5890.57	4915.98	32364.3	5390.66	5117.93	3400.39	30194.1	7663.84	10218.8	10567	3291.57	5874.92	8858.08	4455.17	3501.64	5591.47	7966.12	36218.3	6884.82	37837.2	7065.13	12653.6	5348.15	4129.87	3553.7	3617.45	33058.8	32163.7	2829.27	7252.53	3811.41	5889.06	6829.79	6635.07	-	-	2637	1
1059	M184T98	184.168	1.62602	13330.7	16011.4	21343.2	15280.1	15338.3	21169.7	8994.75	35039.7	5161.66	29201.6	11786.2	10900.2	9477.8	20784.5	17457.8	7489.12	13208.7	19757.9	20442.8	19337.6	10864.5	23837.6	16713.6	9973.17	12384.2	15948.3	12765.2	15064	8592.68	13476.9	18710.5	15240.4	13213.1	12075.3	13894.8	15359.9	18606.2	6894.83	27208.5	30359.9	22586.9	35535.3	-	-	1280	1
1060	M185T64	185.062	1.05851	1263.78	1589.87	1629.21	4700.85	1478	1932.11	4346.7	1208.53	6511.07	5018.99	1351.08	5489.61	5092.17	1027.76	1395.3	1146.13	5065.8	4315.8	1289.17	6852.18	1981.29	1047.84	6641.56	1645.47	1184.82	1156.87	1177.99	5578.98	3599.01	5069.47	5295.93	1620.9	933.005	3486.2	1334.11	1279.9	1137.29	1228.8	1721.42	6250.97	900.342	1763.13	[58][M+1]+	-	5	1
1061	M185T75	185.058	1.25597	11036.2	890	9046.04	1941.43	8648.98	8803.84	1582.65	5574.58	1464.69	1633.75	8610.13	1336.68	3154.21	8240.22	1726.2	5454.81	1357.44	1305.26	1063.17	1384.39	11237.7	10584.8	2159.88	6369.24	1646.99	1260.7	961.602	2074.78	1882.96	3230.91	2103.09	13874.1	1518.09	1695.38	1103.77	10055.3	1300.48	7903.42	957.198	771.61	1059.52	1400.76	-	-	17	1
1062	M185T266	185.066	4.43814	9355.83	8214.05	9670.32	9218.4	9508.91	10743.8	21533.5	11157.5	4982.11	5524.18	4759.98	7203.45	3101.26	8168.61	10324.1	6232.12	9083.95	10408.6	17352.3	4481.56	15227.3	8567.65	17187.1	5527.24	3267.05	9470.67	5380.2	7952.82	7288.3	5911.12	9365.02	24284.5	11381.5	6009.81	10068.9	10863.7	23929	12388.6	6089.65	6835.44	1842.87	6822.19	[59][M+1]+	-	58	0
1063	M185T559	185.076	9.32473	1209.4	1327.45	1301.4	1283.42	1290.02	1317.07	891.506	761.45	1086.61	1387.61	972.202	988.049	950.025	1413.44	1274.01	1701.21	2106.55	1436.84	979.547	964.03	1061.13	1626.15	1302.8	1393.19	1175.03	879.054	1191.84	1195.08	1207.86	1286.21	591.87	1354.64	1396.82	1393.58	1175.12	1149.76	2328.15	3751.08	2346.57	1781.43	2214.61	1454.68	[60][M+1]+	-	119	0
[truncated: 9,615 more rows]
[truncated: 10 more columns]

## Sheet: neg-all-identidication
ID	name	MZ	RT	QC1	QC2	QC3	QC4	QC5	QC6	zheyou5-GM_1	zheyou5-GM_2	zheyou5-GM_3	zheyou5-GM_4	zheyou5-GM_5	zheyou5-GM_6	zheyou5-Non-GM_1	zheyou5-Non-GM_2	zheyou5-Non-GM_3	zheyou5-Non-GM_4	zheyou5-Non-GM_5	zheyou5-Non-GM_6	chuan398A-GM_1	chuan398A-GM_2	chuan398A-GM_3	chuan398A-GM_4	chuan398A-GM_5	chuan398A-GM_6	chuan398A-Non-GM_1	chuan398A-Non-GM_2	chuan398A-Non-GM_3	chuan398A-Non-GM_4	chuan398A-Non-GM_5	chuan398A-Non-GM_6	chuan345A-GM_1	chuan345A-GM_2	chuan345A-GM_3	chuan345A-GM_4	chuan345A-GM_5	chuan345A-GM_6	chuan345A-Non-GM-1	chuan345A-Non-GM-2	chuan345A-Non-GM-3	chuan345A-Non-GM-4	chuan345A-Non-GM-5	chuan345A-Non-GM-6	CAMERAisotopes	CAMERAadductIon	CAMERApcgroup	IsAnnotated
[truncated: 11,845 more rows]
[truncated: 10 more columns]
